# Supplementary material for: The ARVC-5-associated protein TMEM43 controls mitochondrial energy metabolism by stabilising ER-mitochondrial contact sites
Source: Cell Mol Life Sci. 2025 Nov 14;82(1):400. doi: 10.1007/s00018-025-05942-z (PMC12618784; doi:10.1007/s00018-025-05942-z)
Supplement: Supplementary file 2 — Supplementary file2 (XLSX 429 KB) [file 18_2025_5942_MOESM2_ESM.xlsx]

## Sheet: Supplementary Data 1 (DB)
Accession (UniProt)	Coverage (%)	#Peptides	PTM	Average Mass	Description
M9ND95	64.49	169	Carbamidomethylation; Oxidation (M)	222902.38	Myosin heavy chain, isoform U OS=Drosophila melanogaster OX=7227 GN=Mhc PE=1 SV=1
E1JHJ3	65.19	169	Carbamidomethylation; Oxidation (M)	224532.56	Myosin heavy chain, isoform O OS=Drosophila melanogaster OX=7227 GN=Mhc PE=1 SV=1
L0MPS3	67.77	196	Carbamidomethylation; Oxidation (M)	372676.75	Apolipophorin, isoform B OS=Drosophila melanogaster OX=7227 GN=apolpp PE=1 SV=1
Q9VQL7	73.01	136	Carbamidomethylation; Oxidation (M)	266444.22	3-oxoacyl-[acyl-carrier-protein] reductase OS=Drosophila melanogaster OX=7227 GN=FASN1 PE=1 SV=1
B7Z001	70.08	136	Carbamidomethylation; Oxidation (M)	277999.75	3-oxoacyl-[acyl-carrier-protein] reductase OS=Drosophila melanogaster OX=7227 GN=FASN1 PE=1 SV=2
X2J8F5	66.16	58	Carbamidomethylation; Oxidation (M)	95913.75	Larval serum protein 1 beta, isoform B OS=Drosophila melanogaster OX=7227 GN=Lsp1beta PE=4 SV=1
M9PFK6	63.19	63	Oxidation (M)	119493.16	Fat body protein 1, isoform D OS=Drosophila melanogaster OX=7227 GN=Fbp1 PE=4 SV=1
Q7KN97	64.35	58	Carbamidomethylation	130863.43	Pyruvate carboxylase OS=Drosophila melanogaster OX=7227 GN=PCB PE=1 SV=1
Q0E9N2	53.09	50	Carbamidomethylation	201539.08	Lethal (2) 01289, isoform K OS=Drosophila melanogaster OX=7227 GN=l(2)01289 PE=1 SV=3
Q7JV23	46.88	70	Carbamidomethylation; Oxidation (M)	261920.55	Acetyl-CoA carboxylase OS=Drosophila melanogaster OX=7227 GN=ACC PE=1 SV=1
A8DY67	46.38	70	Carbamidomethylation; Oxidation (M)	263724.62	Acetyl-CoA carboxylase OS=Drosophila melanogaster OX=7227 GN=ACC PE=1 SV=2
A1Z784	43.88	70	Carbamidomethylation; Oxidation (M)	278596.22	Acetyl-CoA carboxylase OS=Drosophila melanogaster OX=7227 GN=ACC PE=1 SV=1
Q9VU94	29.69	78	Carbamidomethylation	426244.8	Hemolectin, isoform A OS=Drosophila melanogaster OX=7227 GN=Hml PE=1 SV=2
Q9U5D0	29.69	78	Carbamidomethylation	426352.88	Hemolectin OS=Drosophila melanogaster OX=7227 GN=Hml PE=2 SV=1
M9PCE5	29.70	78	Carbamidomethylation	426157.75	Hemolectin, isoform B OS=Drosophila melanogaster OX=7227 GN=Hml PE=1 SV=1
A0A0B4LGB7	46.45	46	Carbamidomethylation; Oxidation (M)	109351.06	Calcium-transporting ATPase OS=Drosophila melanogaster OX=7227 GN=SERCA PE=1 SV=1
Q59E58	39.12	57	Carbamidomethylation	226917.67	Zipper, isoform C OS=Drosophila melanogaster OX=7227 GN=zip PE=1 SV=1
Q59E59	38.24	57	Carbamidomethylation	232075.64	Zipper, isoform D OS=Drosophila melanogaster OX=7227 GN=zip PE=1 SV=1
X2JH42	82.38	34	Oxidation (M)	54107996	ATP synthase subunit beta OS=Drosophila melanogaster OX=7227 GN=ATPsynbeta PE=1 SV=1
L0MQ04	81.41	34	Oxidation (M)	54682.63	ATP synthase subunit beta OS=Drosophila melanogaster OX=7227 GN=ATPsynbeta PE=1 SV=1
A4V0N4	69.22	35	Carbamidomethylation	68301.78	H(+)-transporting two-sector ATPase OS=Drosophila melanogaster OX=7227 GN=Vha68-2 PE=1 SV=1
C7LA75	73.12	46	Carbamidomethylation; Oxidation (M)	71131.36	Heat shock protein cognate 4, isoform G OS=Drosophila melanogaster OX=7227 GN=Hsc70-4 PE=1 SV=1
A8JNP1	66.01	30	Carbamidomethylation; Oxidation (M)	39866242	Arginine kinase OS=Drosophila melanogaster OX=7227 GN=Argk PE=1 SV=2
A8JNP2	62.67	30	Carbamidomethylation; Oxidation (M)	42195.94	Arginine kinase OS=Drosophila melanogaster OX=7227 GN=Argk PE=1 SV=1
D1YSG0	15.35	79	Carbamidomethylation	1000077.94	Bent, isoform F OS=Drosophila melanogaster OX=7227 GN=bt PE=1 SV=1
X2JGP4	85.89	41	Carbamidomethylation; Oxidation (M)	55781188	Protein disulfide-isomerase OS=Drosophila melanogaster OX=7227 GN=Pdi PE=3 SV=1
M9PJN8	79.82	22	Carbamidomethylation; Oxidation (M)	35369.46	Glyceraldehyde-3-phosphate dehydrogenase OS=Drosophila melanogaster OX=7227 GN=Gapdh2 PE=3 SV=1
Q9VHN7	68.69	31	Carbamidomethylation	68031.62	LP07963p OS=Drosophila melanogaster OX=7227 GN=anon-WO0118547.344 PE=1 SV=3
E2QCF1	64.29	47	Carbamidomethylation; Oxidation (M)	119748.24	ATP-citrate synthase OS=Drosophila melanogaster OX=7227 GN=ATPCL PE=1 SV=1
A1ZBL0	70.83	28	Carbamidomethylation; Oxidation (M)	51296684	Tubulin beta chain OS=Drosophila melanogaster OX=7227 GN=betaTub56D PE=1 SV=1
E1JGY7	39.88	31	Carbamidomethylation	136574.05	Lethal (2) 01289, isoform G OS=Drosophila melanogaster OX=7227 GN=l(2)01289 PE=1 SV=1
E1JIJ5	79.59	29	Carbamidomethylation	54549418	Vacuolar proton pump subunit B OS=Drosophila melanogaster OX=7227 GN=Vha55 PE=1 SV=1
Q7KJC0	55.66	31	Carbamidomethylation	97391.23	L(2)01289 H9 form OS=Drosophila melanogaster OX=7227 GN=l(2)01289 PE=2 SV=1
X2JCV2	40.09	28	Carbamidomethylation; Oxidation (M)	83348516	Larval serum protein 2, isoform B OS=Drosophila melanogaster OX=7227 GN=Lsp2 PE=4 SV=1
Q9V3Y5	48.50	44	Carbamidomethylation; Oxidation (M)	112697.66	BcDNA.LD23634 OS=Drosophila melanogaster OX=7227 GN=BcDNA.LD23634 PE=1 SV=1
E1JGP0	86.67	29	Carbamidomethylation; Oxidation (M)	40258.16	LD04994p1 OS=Drosophila melanogaster OX=7227 GN=Act57B-RC PE=2 SV=1
C8VV69	82.98	29	Carbamidomethylation; Oxidation (M)	41834875	LD47405p OS=Drosophila melanogaster OX=7227 GN=Act57B-RA PE=2 SV=1
A0A0B4K7L1	44.84	31	Carbamidomethylation	105238.8	ATP-dependent 6-phosphofructokinase OS=Drosophila melanogaster OX=7227 GN=Pfk PE=1 SV=1
A0A0B4KFI7	46.20	31	Carbamidomethylation	102482586	ATP-dependent 6-phosphofructokinase OS=Drosophila melanogaster OX=7227 GN=Pfk PE=1 SV=1
C7LA80	54.06	31	Carbamidomethylation	86720.06	ATP-dependent 6-phosphofructokinase OS=Drosophila melanogaster OX=7227 GN=Pfk-RC PE=2 SV=1
H5V888	54.06	31	Carbamidomethylation	86648.06	ATP-dependent 6-phosphofructokinase OS=Drosophila melanogaster OX=7227 GN=Pfk-RB PE=2 SV=1
C8VV04	54.06	31	Carbamidomethylation	86688086	ATP-dependent 6-phosphofructokinase OS=Drosophila melanogaster OX=7227 GN=Pfk-RB PE=2 SV=1
Q9VQK5	44.91	36	Carbamidomethylation	91327.64	LD24714p OS=Drosophila melanogaster OX=7227 GN=Prp40 PE=1 SV=1
A0A0B4JCY6	32.10	40	Carbamidomethylation	242790.86	Cheerio, isoform I OS=Drosophila melanogaster OX=7227 GN=cher PE=1 SV=1
Q9GQV2	32.53	40	Carbamidomethylation	239168.14	Filamin isoform A OS=Drosophila melanogaster OX=7227 GN=cher PE=3 SV=1
Q9VIE8	58.83	32	Carbamidomethylation	85398.42	Aconitate hydratase, mitochondrial OS=Drosophila melanogaster OX=7227 GN=mAcon1 PE=1 SV=2
M9PBL3	53.97	33	Carbamidomethylation	81865.43	HSP 82 OS=Drosophila melanogaster OX=7227 GN=Hsp83 PE=3 SV=1
M9NGL3	18.68	48	Carbamidomethylation; Oxidation (M)	439537.56	Terribly reduced optic lobes, isoform AM OS=Drosophila melanogaster OX=7227 GN=trol PE=1 SV=2
M9NES6	16.65	48	Carbamidomethylation; Oxidation (M)	493800.84	Terribly reduced optic lobes, isoform AU OS=Drosophila melanogaster OX=7227 GN=trol PE=1 SV=2
Q9W4Y4	17.86	48	Carbamidomethylation; Oxidation (M)	460064.16	Terribly reduced optic lobes, isoform AN OS=Drosophila melanogaster OX=7227 GN=trol PE=1 SV=5
X2JDK9	19.47	48	Carbamidomethylation; Oxidation (M)	420960.6	Terribly reduced optic lobes, isoform AS OS=Drosophila melanogaster OX=7227 GN=trol PE=1 SV=1
M9NET2	19.01	48	Carbamidomethylation; Oxidation (M)	431628.97	Terribly reduced optic lobes, isoform AI OS=Drosophila melanogaster OX=7227 GN=trol PE=1 SV=2
E1JJC0	16.80	48	Carbamidomethylation; Oxidation (M)	489129.8	Terribly reduced optic lobes, isoform AH OS=Drosophila melanogaster OX=7227 GN=trol PE=1 SV=3
M9NFS1	17.24	48	Carbamidomethylation; Oxidation (M)	476604.0	Terribly reduced optic lobes, isoform AQ OS=Drosophila melanogaster OX=7227 GN=trol PE=1 SV=2
Q8IRV8	19.06	48	Carbamidomethylation; Oxidation (M)	430281.56	Terribly reduced optic lobes, isoform AO OS=Drosophila melanogaster OX=7227 GN=trol PE=1 SV=3
M9NE61	17.86	48	Carbamidomethylation; Oxidation (M)	460041.22	Terribly reduced optic lobes, isoform AR OS=Drosophila melanogaster OX=7227 GN=trol PE=1 SV=2
M9NGK3	19.88	48	Carbamidomethylation; Oxidation (M)	412800.56	Terribly reduced optic lobes, isoform AL OS=Drosophila melanogaster OX=7227 GN=trol PE=1 SV=2
X2JCE8	17.63	48	Carbamidomethylation; Oxidation (M)	465224.7	Terribly reduced optic lobes, isoform BA OS=Drosophila melanogaster OX=7227 GN=trol PE=1 SV=1
Q8IRV9	18.49	48	Carbamidomethylation; Oxidation (M)	444208.6	Terribly reduced optic lobes, isoform AW OS=Drosophila melanogaster OX=7227 GN=trol PE=1 SV=3
M9NDM1	19.47	48	Carbamidomethylation; Oxidation (M)	421476.88	Terribly reduced optic lobes, isoform AP OS=Drosophila melanogaster OX=7227 GN=trol PE=1 SV=2
A0A6H2EG25	18.66	48	Carbamidomethylation; Oxidation (M)	440233.2	Terribly reduced optic lobes, isoform BC OS=Drosophila melanogaster OX=7227 GN=trol PE=1 SV=1
Q9W4Y3	16.54	48	Carbamidomethylation; Oxidation (M)	496944.56	Terribly reduced optic lobes, isoform AT OS=Drosophila melanogaster OX=7227 GN=trol PE=1 SV=4
A0A0B4LH50	78.72	27	Carbamidomethylation; Oxidation (M)	41801.89	Actin 87E, isoform C OS=Drosophila melanogaster OX=7227 GN=Act87E PE=3 SV=1
F3YDA0	62.94	30	Carbamidomethylation; Oxidation (M)	42699715	Fructose-bisphosphate aldolase OS=Drosophila melanogaster OX=7227 GN=Ald-RI PE=2 SV=1
C8VV14	68.70	30	Carbamidomethylation; Oxidation (M)	39047.41	Fructose-bisphosphate aldolase OS=Drosophila melanogaster OX=7227 GN=Ald1 PE=1 SV=1
Q8IRV7	23.64	47	Carbamidomethylation; Oxidation (M)	345142.78	Terribly reduced optic lobes, isoform AG OS=Drosophila melanogaster OX=7227 GN=trol PE=1 SV=3
X2JCP8	78.72	26	Carbamidomethylation; Oxidation (M)	41821836	Actin 5C, isoform E OS=Drosophila melanogaster OX=7227 GN=Act5C PE=3 SV=1
Q494M1	44.25	40	Carbamidomethylation	111903.39	DNA topoisomerase I OS=Drosophila melanogaster OX=7227 GN=Top1 PE=1 SV=1
M9NDX3	44.43	40	Carbamidomethylation	111575.06	DNA topoisomerase I OS=Drosophila melanogaster OX=7227 GN=Top1 PE=1 SV=1
H7BWR4	68.17	28	Carbamidomethylation	63980477	Malic enzyme OS=Drosophila melanogaster OX=7227 PE=2 SV=1
Q9VG32	51.91	28	Carbamidomethylation	84366.86	Malic enzyme OS=Drosophila melanogaster OX=7227 GN=Men PE=1 SV=1
Q9VG31	51.64	28	Carbamidomethylation	84625.85	Malic enzyme OS=Drosophila melanogaster OX=7227 GN=Men PE=1 SV=1
Q2QBM1	68.17	28	Carbamidomethylation	63971.66	Malic enzyme OS=Drosophila melanogaster OX=7227 GN=Men PE=1 SV=1
H7BWS2	62.28	27	Carbamidomethylation	63963.36	Malic enzyme OS=Drosophila melanogaster OX=7227 PE=2 SV=1
Q9VAC1	72.75	24	Carbamidomethylation	51854496	Acetyl-CoA deacylase OS=Drosophila melanogaster OX=7227 GN=anon-WO0153538.36 PE=1 SV=1
F3YDB5	71.07	30	Carbamidomethylation; Oxidation (M)	39619188	Fructose-bisphosphate aldolase OS=Drosophila melanogaster OX=7227 GN=Ald-RH PE=2 SV=1
F3YDE2	71.07	30	Carbamidomethylation; Oxidation (M)	39589164	Fructose-bisphosphate aldolase OS=Drosophila melanogaster OX=7227 GN=Ald1 PE=1 SV=1
B5RJL3	59.31	15	Oxidation (M)	42773016	FI02857p OS=Drosophila melanogaster OX=7227 GN=CG8111-RA PE=2 SV=1
A4V1N8	52.79	42	Carbamidomethylation	102338.13	FI03688p OS=Drosophila melanogaster OX=7227 GN=Prm PE=1 SV=1
X2JC31	28.19	33	Carbamidomethylation	191177.42	Clathrin heavy chain OS=Drosophila melanogaster OX=7227 GN=Chc PE=3 SV=1
M9PBI5	22.84	35		281320.25	Alpha spectrin, isoform C OS=Drosophila melanogaster OX=7227 GN=alpha-Spec PE=3 SV=1
M9PGV6	22.75	35		282566.66	Alpha spectrin, isoform B OS=Drosophila melanogaster OX=7227 GN=alpha-Spec PE=3 SV=1
M9PDQ0	23.05	35		279549.4	Alpha spectrin, isoform D OS=Drosophila melanogaster OX=7227 GN=alpha-Spec PE=3 SV=1
Q9VL70	83.17	24	Carbamidomethylation	41610016	HL08109p OS=Drosophila melanogaster OX=7227 GN=yip2 PE=1 SV=1
C7LA95	51.50	34	Carbamidomethylation; Oxidation (M)	101996.29	Citrate hydro-lyase (Fragment) OS=Drosophila melanogaster OX=7227 PE=2 SV=1
Q9VGZ3	53.39	34	Carbamidomethylation; Oxidation (M)	98578.41	Citrate hydro-lyase OS=Drosophila melanogaster OX=7227 GN=Irp-1B PE=1 SV=1
Q9NFX2	53.39	34	Carbamidomethylation; Oxidation (M)	98579.39	Citrate hydro-lyase OS=Drosophila melanogaster OX=7227 GN=Irp-1B PE=2 SV=1
F3YDH0	68.60	40	Carbamidomethylation	72260.89	Heat shock 70-kDa protein cognate 3, isoform E OS=Drosophila melanogaster OX=7227 GN=Hsc70-3 PE=1 SV=1
E1JHR5	66.28	22	Carbamidomethylation	46662168	2-phospho-D-glycerate hydro-lyase OS=Drosophila melanogaster OX=7227 GN=Eno PE=1 SV=1
Q8T3U3	67.96	19	Carbamidomethylation; Oxidation (M)	38797.6	GM14559p OS=Drosophila melanogaster OX=7227 GN=eEF1alpha1 PE=2 SV=1
B5RJQ0	69.88	16	Carbamidomethylation; Oxidation (M)	35536914	L-lactate dehydrogenase OS=Drosophila melanogaster OX=7227 GN=Ldh PE=1 SV=1
X2JCX8	73.51	13		16264732	GEO12513p1 OS=Drosophila melanogaster OX=7227 GN=RpS14b PE=2 SV=1
Q9VV75	72.50	22	Carbamidomethylation	45415.42	AT02348p OS=Drosophila melanogaster OX=7227 GN=UQCR-C2 PE=1 SV=1
Q9V397	49.17	31	Carbamidomethylation	84074.47	Enoyl-CoA hydratase OS=Drosophila melanogaster OX=7227 GN=Mtpalpha PE=1 SV=1
Q8IPE8	51.75	31	Carbamidomethylation	79638195	Enoyl-CoA hydratase OS=Drosophila melanogaster OX=7227 GN=Mtpalpha PE=1 SV=1
A0A0B4LFZ4	44.73	29	Carbamidomethylation; Oxidation (M)	91923.65	Vesicle-fusing ATPase OS=Drosophila melanogaster OX=7227 GN=TER94 PE=1 SV=1
D0IQG4	44.51	29	Carbamidomethylation; Oxidation (M)	92412.2	Vesicle-fusing ATPase (Fragment) OS=Drosophila melanogaster OX=7227 GN=TER94-RC PE=2 SV=1
M9PD75	81.91	21		30550.02	Porin, isoform D OS=Drosophila melanogaster OX=7227 GN=porin PE=3 SV=1
M9PHJ5	39.69	28	Carbamidomethylation; Oxidation (M)	114693.5	AP-3 complex subunit delta OS=Drosophila melanogaster OX=7227 GN=g PE=1 SV=1
Q4QPQ0	59.33	23	Carbamidomethylation; Oxidation (M)	61924.73	GH22814p (Fragment) OS=Drosophila melanogaster OX=7227 PE=2 SV=1
Q9VLC5	64.23	23	Carbamidomethylation; Oxidation (M)	57019027	Aldehyde dehydrogenase OS=Drosophila melanogaster OX=7227 GN=Aldh PE=1 SV=1
H9ZJM5	39.48	35	Carbamidomethylation	115604.93	Sodium/potassium-transporting ATPase subunit alpha OS=Drosophila melanogaster OX=7227 GN=Atpalpha-RA PE=2 SV=1
E1JIR4	41.02	35	Carbamidomethylation	111160.1	Sodium/potassium-transporting ATPase subunit alpha OS=Drosophila melanogaster OX=7227 GN=Atpalpha PE=1 SV=1
A0A0B4KGG8	41.02	35	Carbamidomethylation	111133.08	Sodium/potassium-transporting ATPase subunit alpha OS=Drosophila melanogaster OX=7227 GN=Atpalpha PE=1 SV=1
A0A0B4KEY5	87.70	22	Oxidation (M)	21308973	Lethal (2) essential for life, isoform C OS=Drosophila melanogaster OX=7227 GN=l(2)efl PE=3 SV=1
Q9VNW6	52.71	26	Carbamidomethylation	84092.22	Delta-1-pyrroline-5-carboxylate synthase OS=Drosophila melanogaster OX=7227 GN=P5CS PE=1 SV=1
M9PGA7	43.51	33	Carbamidomethylation	106372.54	Alpha actinin, isoform G OS=Drosophila melanogaster OX=7227 GN=Actn PE=1 SV=1
A0A077HCY9	90.34	19	Carbamidomethylation	25708.86	Alcohol dehydrogenase (Fragment) OS=Drosophila melanogaster OX=7227 GN=Adh PE=3 SV=1
C8VV61	60.34	26	Carbamidomethylation; Oxidation (M)	52608.29	Isocitrate dehydrogenase [NADP] OS=Drosophila melanogaster OX=7227 GN=Idh-RC PE=2 SV=1
Q7KUB0	68.03	26	Carbamidomethylation; Oxidation (M)	46660.4	Isocitrate dehydrogenase [NADP] OS=Drosophila melanogaster OX=7227 GN=Idh PE=1 SV=1
Q8IQA7	64.76	26	Carbamidomethylation; Oxidation (M)	48964906	Isocitrate dehydrogenase [NADP] OS=Drosophila melanogaster OX=7227 GN=Idh PE=1 SV=1
Q7KUB1	60.34	26	Carbamidomethylation; Oxidation (M)	52589242	Isocitrate dehydrogenase [NADP] OS=Drosophila melanogaster OX=7227 GN=Idh PE=1 SV=1
Q9VSI6	62.89	26	Carbamidomethylation; Oxidation (M)	50431.84	Isocitrate dehydrogenase [NADP] OS=Drosophila melanogaster OX=7227 GN=Idh PE=1 SV=2
B7Z0E0	59.08	26	Carbamidomethylation; Oxidation (M)	53643383	Isocitrate dehydrogenase [NADP] OS=Drosophila melanogaster OX=7227 GN=Idh PE=1 SV=2
A9J7N9	64.23	23	Carbamidomethylation; Oxidation (M)	57053047	Aldehyde dehydrogenase OS=Drosophila melanogaster OX=7227 GN=Aldh PE=2 SV=1
Q9VEB1	71.43	20	Carbamidomethylation	35317938	Malate dehydrogenase OS=Drosophila melanogaster OX=7227 GN=Mdh2 PE=1 SV=1
X2JDD7	23.35	37		257445.8	Tiggrin, isoform B OS=Drosophila melanogaster OX=7227 GN=Tig PE=1 SV=1
Q9VAY2	40.28	22	Carbamidomethylation	90238.7	HSP 82 OS=Drosophila melanogaster OX=7227 GN=Gp93 PE=1 SV=1
I0B1N8	58.32	17	Carbamidomethylation	57665344	Probable methylmalonate-semialdehyde dehydrogenase [acylating], mitochondrial (Fragment) OS=Drosophila melanogaster OX=7227 GN=CG17896-RB PE=2 SV=1
M9PGY4	01.03	38	Carbamidomethylation	2063449.2	Sallimus, isoform R OS=Drosophila melanogaster OX=7227 GN=sls PE=3 SV=1
M9PDZ6	01.03	38	Carbamidomethylation	2099481.0	Sallimus, isoform Q OS=Drosophila melanogaster OX=7227 GN=sls PE=3 SV=1
M9PEA0	01.03	38	Carbamidomethylation	2102813.8	Sallimus, isoform P OS=Drosophila melanogaster OX=7227 GN=sls PE=3 SV=1
M9PDZ9	01.04	38	Carbamidomethylation	1844123.8	Sallimus, isoform V OS=Drosophila melanogaster OX=7227 GN=sls PE=3 SV=1
M9PBJ0	01.03	38	Carbamidomethylation	2053630.1	Sallimus, isoform X OS=Drosophila melanogaster OX=7227 GN=sls PE=3 SV=1
M9PDS3	01.03	38	Carbamidomethylation	2051062.0	Sallimus, isoform T OS=Drosophila melanogaster OX=7227 GN=sls PE=3 SV=1
K7X561	61.45	21	Carbamidomethylation; Oxidation (M)	46213664	Alpha tubulin 84B (Fragment) OS=Drosophila melanogaster OX=7227 PE=2 SV=1
K7WQ63	61.45	21	Carbamidomethylation; Oxidation (M)	46069.54	Tubulin alpha chain (Fragment) OS=Drosophila melanogaster OX=7227 PE=2 SV=1
K7WKV5	61.45	21	Carbamidomethylation; Oxidation (M)	46141.6	Tubulin alpha chain (Fragment) OS=Drosophila melanogaster OX=7227 PE=2 SV=1
K7WQ56	61.45	21	Carbamidomethylation; Oxidation (M)	46153055	Tubulin alpha chain (Fragment) OS=Drosophila melanogaster OX=7227 PE=2 SV=1
C0P8M5	51.12	30	Carbamidomethylation	59773992	MIP05689p (Fragment) OS=Drosophila melanogaster OX=7227 GN=Nop60B-RC PE=2 SV=1
E1JGV6	53.74	30	Carbamidomethylation	56830.64	Nucleolar protein at 60B, isoform C OS=Drosophila melanogaster OX=7227 GN=Nop60B PE=1 SV=1
H5V894	51.12	30	Carbamidomethylation	59743965	FI18403p1 (Fragment) OS=Drosophila melanogaster OX=7227 GN=Nop60B-RC PE=2 SV=1
M9PCE0	72.53	19	Carbamidomethylation	43861754	Phosphoglycerate kinase OS=Drosophila melanogaster OX=7227 GN=Pgk PE=3 SV=1
Q8MST5	64.33	22	Carbamidomethylation; Oxidation (M)	51252484	Tubulin beta chain OS=Drosophila melanogaster OX=7227 GN=betaTub97EF PE=1 SV=1
X2JJG8	72.09	16	Carbamidomethylation	41304.33	Glutamine synthetase OS=Drosophila melanogaster OX=7227 GN=Gs2 PE=1 SV=1
C8VV58	64.41	16	Carbamidomethylation	46054.49	Glutamine synthetase (Fragment) OS=Drosophila melanogaster OX=7227 GN=Gs2-RC PE=2 SV=1
X2JDA5	71.31	16	Carbamidomethylation	41730.82	Glutamine synthetase OS=Drosophila melanogaster OX=7227 GN=Gs2 PE=1 SV=1
A4UZZ4	53.44	35	Carbamidomethylation	96996.65	Alpha-1,4 glucan phosphorylase OS=Drosophila melanogaster OX=7227 GN=GlyP PE=1 SV=1
X2JGM9	60.92	19	Carbamidomethylation; Oxidation (M)	29134195	40S ribosomal protein S4 OS=Drosophila melanogaster OX=7227 GN=RpS4 PE=3 SV=1
C6SUV6	49.28	20	Carbamidomethylation	47132008	LP14077p (Fragment) OS=Drosophila melanogaster OX=7227 GN=RpL3-RA PE=2 SV=1
Q7PLB8	15.25	21	Carbamidomethylation	266850.97	3-oxoacyl-[acyl-carrier-protein] reductase OS=Drosophila melanogaster OX=7227 GN=FASN3 PE=1 SV=3
X2JB48	81.27	28	Carbamidomethylation; Oxidation (M)	32909.16	Stress-sensitive B, isoform E OS=Drosophila melanogaster OX=7227 GN=sesB PE=1 SV=1
Q7K5N8	65.64	18	Carbamidomethylation	40766.84	GH01592p OS=Drosophila melanogaster OX=7227 GN=BEST:GH19547 PE=1 SV=1
A1ZAU4	60.95	18	Carbamidomethylation	44058566	RH39096p OS=Drosophila melanogaster OX=7227 GN=BEST:GH19547 PE=1 SV=1
Q9VIX7	29.46	12		58032215	Fondue, isoform B OS=Drosophila melanogaster OX=7227 GN=fon PE=1 SV=1
M9PDP3	29.62	12		57644816	Fondue, isoform D OS=Drosophila melanogaster OX=7227 GN=fon PE=1 SV=1
Q8INW9	30.09	12		56590598	Fondue, isoform A OS=Drosophila melanogaster OX=7227 GN=fon PE=1 SV=1
A0A0C5K8A6	38.29	35	Carbamidomethylation	129100164	AP-3 complex subunit beta OS=Drosophila melanogaster OX=7227 GN=rb-RA PE=2 SV=1
Q7YU20	38.91	35	Carbamidomethylation	126959.83	AP-3 complex subunit beta OS=Drosophila melanogaster OX=7227 GN=rb PE=2 SV=1
O77290	38.88	35	Carbamidomethylation	127123836	AP-3 complex subunit beta OS=Drosophila melanogaster OX=7227 GN=rb PE=2 SV=1
Q9W4K1	38.88	35	Carbamidomethylation	127136836	AP-3 complex subunit beta OS=Drosophila melanogaster OX=7227 GN=rb PE=1 SV=1
A0A0C4DHE7	68.03	21	Carbamidomethylation	43064996	Glutamate dehydrogenase OS=Drosophila melanogaster OX=7227 GN=Gdh PE=1 SV=1
M9MSL3	30.74	17	Carbamidomethylation; Oxidation (M)	91903086	Hsc70Cb, isoform G OS=Drosophila melanogaster OX=7227 GN=Hsc70Cb PE=1 SV=1
Q9VUC1	31.97	17	Carbamidomethylation; Oxidation (M)	88500555	Hsc70Cb, isoform A OS=Drosophila melanogaster OX=7227 GN=Hsc70Cb PE=1 SV=1
Q9VKD8	25.73	20		111902484	RE11167p OS=Drosophila melanogaster OX=7227 GN=Dmel\CG6686 PE=1 SV=1
Q95TU2	25.57	20		112575.23	LD23187p OS=Drosophila melanogaster OX=7227 GN=Dmel\CG6686 PE=1 SV=1
M9PHG4	24.36	31	Carbamidomethylation	249564.94	Spectrin beta chain OS=Drosophila melanogaster OX=7227 GN=beta-Spec PE=3 SV=1
M9PF16	22.66	31	Carbamidomethylation	267627.16	Spectrin beta chain OS=Drosophila melanogaster OX=7227 GN=beta-Spec PE=3 SV=1
V9GZU6	39.25	15	Carbamidomethylation	68421.92	H(+)-transporting two-sector ATPase OS=Drosophila melanogaster OX=7227 GN=Vha68-1 PE=3 SV=1
Q8IQQ0	37.46	24	Carbamidomethylation	113624.81	Neural conserved at 73EF, isoform F OS=Drosophila melanogaster OX=7227 GN=Nc73EF PE=1 SV=1
Q27598	44.93	23	Carbamidomethylation	79091016	Pro-phenol oxidase A1 OS=Drosophila melanogaster OX=7227 PE=1 SV=1
Q9VFF0	63.83	20	Carbamidomethylation	51874105	GH01077p OS=Drosophila melanogaster OX=7227 GN=UQCR-C1 PE=1 SV=2
A9UNE9	57.77	21	Carbamidomethylation	54675617	GH20910p (Fragment) OS=Drosophila melanogaster OX=7227 PE=2 SV=1
Q9VB96	59.79	21	Carbamidomethylation	52606184	Uncharacterized protein, isoform A OS=Drosophila melanogaster OX=7227 GN=Dmel\CG31075 PE=1 SV=2
G3M3A2	80.89	27	Carbamidomethylation	27471057	Ribosomal protein S3, isoform B OS=Drosophila melanogaster OX=7227 GN=RpS3 PE=1 SV=1
Q29QY2	78.66	27	Carbamidomethylation	28420.18	IP15838p (Fragment) OS=Drosophila melanogaster OX=7227 PE=2 SV=1
Q9VVU1	55.80	15	Carbamidomethylation	45366.13	FI09602p OS=Drosophila melanogaster OX=7227 GN=GH07925p PE=1 SV=1
A8JRB8	52.81	15	Carbamidomethylation	43201168	MIP04243p OS=Drosophila melanogaster OX=7227 GN=Dmel\CG5028 PE=1 SV=1
A8JRC1	52.67	15	Carbamidomethylation	43387383	Uncharacterized protein, isoform D OS=Drosophila melanogaster OX=7227 GN=Dmel\CG5028 PE=1 SV=1
Q8MT18	51.49	15	Carbamidomethylation	44431516	RH49423p OS=Drosophila melanogaster OX=7227 GN=Dmel\CG5028 PE=1 SV=1
Q8T0L3	34.09	22	Carbamidomethylation	130758.38	Ubiquitin-activating enzyme E1 OS=Drosophila melanogaster OX=7227 GN=Uba1 PE=1 SV=1
A0A0B4KF46	40.28	22	Carbamidomethylation	111770.23	Ubiquitin-activating enzyme E1 OS=Drosophila melanogaster OX=7227 GN=Uba1 PE=1 SV=1
Q9VGC5	46.07	16	Carbamidomethylation	59244.63	RE54693p OS=Drosophila melanogaster OX=7227 GN=Dmel\CG4830 PE=1 SV=1
C9QP42	71.22	20	Carbamidomethylation	45878.61	RNA helicase OS=Drosophila melanogaster OX=7227 GN=eIF4A PE=1 SV=1
C6TP78	65.43	18	Carbamidomethylation	35959023	GH22783p (Fragment) OS=Drosophila melanogaster OX=7227 GN=regucalcin-RD PE=2 SV=1
Q76NR6	66.46	18	Carbamidomethylation	35360363	Regucalcin, isoform D OS=Drosophila melanogaster OX=7227 GN=regucalcin PE=1 SV=1
Q9VYR1	69.97	18	Carbamidomethylation	33644086	Regucalcin homologue OS=Drosophila melanogaster OX=7227 GN=regucalcin PE=1 SV=1
Q9VFC7	60.55	21		41666676	Mf5 protein OS=Drosophila melanogaster OX=7227 GN=Mf PE=1 SV=2
Q70VI1	60.71	21		41510.63	Mf4 protein OS=Drosophila melanogaster OX=7227 GN=Mf PE=1 SV=1
A1ZBJ2	41.79	14	Carbamidomethylation	68367.66	Uncharacterized protein, isoform B OS=Drosophila melanogaster OX=7227 GN=cg7461 PE=1 SV=2
C9QPI7	40.68	14	Carbamidomethylation	70194.68	RH10980p (Fragment) OS=Drosophila melanogaster OX=7227 GN=CG7461-RB PE=2 SV=1
M9PE73	01.09	28	Carbamidomethylation	530849.0	Dynein heavy chain 64C, isoform E OS=Drosophila melanogaster OX=7227 GN=Dhc64C PE=1 SV=1
M9PBQ0	01.09	28	Carbamidomethylation	531377.6	Dynein heavy chain 64C, isoform D OS=Drosophila melanogaster OX=7227 GN=Dhc64C PE=1 SV=1
M9PHG8	01.09	28	Carbamidomethylation	532321.6	Dynein heavy chain 64C, isoform H OS=Drosophila melanogaster OX=7227 GN=Dhc64C PE=1 SV=1
M9PCC1	67.92	17	Carbamidomethylation	35617.99	Receptor of activated protein kinase C 1, isoform C OS=Drosophila melanogaster OX=7227 GN=Rack1 PE=4 SV=1
Q9VA83	58.59	12		25242338	Ferritin OS=Drosophila melanogaster OX=7227 GN=Fer2LCH PE=1 SV=1
A0A0B4KHF0	56.36	12		26195443	Ferritin OS=Drosophila melanogaster OX=7227 GN=Fer2LCH PE=1 SV=1
A0A6H2EFX8	44.57	14	Carbamidomethylation	57410.73	Thioredoxin reductase-1, isoform D OS=Drosophila melanogaster OX=7227 GN=Trxr-1 PE=3 SV=1
Q9VLB7	63.21	18	Carbamidomethylation	49902.96	Rab GDP dissociation inhibitor OS=Drosophila melanogaster OX=7227 GN=Gdi PE=1 SV=1
Q9W3N9	60.00	17	Carbamidomethylation	43470043	LD24105p OS=Drosophila melanogaster OX=7227 GN=154229_at PE=1 SV=1
M9PC43	76.77	22	Carbamidomethylation	38613.89	Glycerol-3-phosphate dehydrogenase [NAD(+)] OS=Drosophila melanogaster OX=7227 GN=Gpdh1 PE=1 SV=1
M9PET0	77.43	22	Carbamidomethylation	38258496	Glycerol-3-phosphate dehydrogenase [NAD(+)] OS=Drosophila melanogaster OX=7227 GN=Gpdh1 PE=1 SV=1
B5RIM9	75.28	22	Carbamidomethylation	39328766	Glycerol-3-phosphate dehydrogenase [NAD(+)] OS=Drosophila melanogaster OX=7227 GN=Gpdh1 PE=1 SV=1
Q8IMI7	67.53	17		22169934	40S ribosomal protein S7 OS=Drosophila melanogaster OX=7227 GN=RpS7 PE=1 SV=2
Q7KN94	60.61	13		34181277	Electron transfer flavoprotein subunit alpha OS=Drosophila melanogaster OX=7227 GN=wal PE=1 SV=1
Q7KLW5	58.82	13		35290445	LD07532p (Fragment) OS=Drosophila melanogaster OX=7227 GN=wal PE=2 SV=1
C1C553	58.15	20		36355758	MIP06826p OS=Drosophila melanogaster OX=7227 GN=Mf PE=1 SV=1
Q95U15	58.33	20		36199715	GH14252p OS=Drosophila melanogaster OX=7227 GN=Mf PE=1 SV=1
A0A0B4JD11	43.16	14		48967562	Eukaryotic translation elongation factor 1 gamma, isoform C OS=Drosophila melanogaster OX=7227 GN=eEF1gamma PE=4 SV=1
Q9VVL7	41.27	13	Carbamidomethylation	53084.87	Dihydrolipoyl dehydrogenase OS=Drosophila melanogaster OX=7227 GN=E3 PE=1 SV=1
B6IDT0	55.29	15	Carbamidomethylation; Oxidation (M)	19700871	40S ribosomal protein S18 (Fragment) OS=Drosophila melanogaster OX=7227 GN=RpS18-RB PE=2 SV=1
M9PIM0	54.59	12	Carbamidomethylation	25527633	Ribosomal protein L10, isoform E OS=Drosophila melanogaster OX=7227 GN=RpL10 PE=4 SV=1
A4V391	52.42	23	Carbamidomethylation	59556957	CCT-alpha OS=Drosophila melanogaster OX=7227 GN=CCT1 PE=1 SV=1
Q9VHJ8	39.64	14	Carbamidomethylation	54807.67	Succinate--CoA ligase [ADP-forming] subunit beta, mitochondrial OS=Drosophila melanogaster OX=7227 GN=ScsbetaA PE=1 SV=2
A0A0B4JCW4	44.12	14	Carbamidomethylation	48983977	Succinate--CoA ligase [ADP-forming] subunit beta, mitochondrial OS=Drosophila melanogaster OX=7227 GN=ScsbetaA PE=1 SV=1
Q9VVA4	21.95	23	Carbamidomethylation	232074.22	GH26789p OS=Drosophila melanogaster OX=7227 GN=GS PE=1 SV=2
Q0E924	67.89	18	Carbamidomethylation	33066.2	Prohibitin OS=Drosophila melanogaster OX=7227 GN=Phb2 PE=1 SV=2
A8DYI6	60.06	18	Carbamidomethylation	37280117	Prohibitin OS=Drosophila melanogaster OX=7227 GN=Phb2 PE=1 SV=1
A8DYI7	67.00	18	Carbamidomethylation	33493.61	Prohibitin OS=Drosophila melanogaster OX=7227 GN=Phb2 PE=1 SV=1
Q1EBX5	57.51	12	Carbamidomethylation	26153258	IP15855p OS=Drosophila melanogaster OX=7227 PE=2 SV=1
A0A0B4KG06	52.63	18	Carbamidomethylation	32654.48	Tropomyosin 1, isoform S OS=Drosophila melanogaster OX=7227 GN=Tm1 PE=1 SV=1
Q7KVX1	42.66	16	Carbamidomethylation	48876344	Pyruvate dehydrogenase E1 component subunit alpha OS=Drosophila melanogaster OX=7227 GN=Pdha PE=1 SV=1
Q9W4H6	47.37	16	Carbamidomethylation	43891863	Pyruvate dehydrogenase E1 component subunit alpha OS=Drosophila melanogaster OX=7227 GN=Pdha PE=1 SV=2
P92184	75.96	7		11278667	Putative cuticle protein LCP6 OS=Drosophila melanogaster OX=7227 GN=Lcp6 PE=2 SV=1
X2JEB6	52.04	15	Carbamidomethylation	48604.15	Imaginal disc growth factor 4, isoform C OS=Drosophila melanogaster OX=7227 GN=Idgf4 PE=1 SV=1
Q59E09	39.70	16	Carbamidomethylation	75945.51	Acetyl-coenzyme A synthetase OS=Drosophila melanogaster OX=7227 GN=AcCoAS PE=1 SV=2
Q9W1H8	43.28	16	Carbamidomethylation; Oxidation (M)	50641.32	GH13256p OS=Drosophila melanogaster OX=7227 GN=Mtpbeta PE=1 SV=1
O97062	86.54	14		21339797	Ccp84Ae OS=Drosophila melanogaster OX=7227 GN=Ccp84Ae PE=2 SV=1
Q9VQ61	61.79	21	Carbamidomethylation	47185.21	Aspartate aminotransferase OS=Drosophila melanogaster OX=7227 GN=Got2 PE=1 SV=1
H5V866	60.65	21	Carbamidomethylation	48176332	Aspartate aminotransferase (Fragment) OS=Drosophila melanogaster OX=7227 GN=Got2-RA PE=2 SV=1
A4V3Q6	43.51	18	Carbamidomethylation; Oxidation (M)	50662504	Elongation factor 1-alpha OS=Drosophila melanogaster OX=7227 GN=eEF1alpha2 PE=1 SV=1
M9PB84	64.04	18	Carbamidomethylation	28899562	40S ribosomal protein S2 OS=Drosophila melanogaster OX=7227 GN=RpS2 PE=3 SV=1
C7LA94	52.36	18		60808.96	FI05241p OS=Drosophila melanogaster OX=7227 PE=2 SV=1
O61646	35.67	16	Carbamidomethylation	58379.92	Splicing factor SRp54 OS=Drosophila melanogaster OX=7227 GN=Srp54 PE=2 SV=3
Q9VL71	35.67	16	Carbamidomethylation	58365895	LD29830p OS=Drosophila melanogaster OX=7227 GN=Srp54 PE=1 SV=1
C8VV32	41.78	13	Carbamidomethylation	56473668	AT19618p (Fragment) OS=Drosophila melanogaster OX=7227 GN=Cct5-RB PE=2 SV=1
Q7KKI0	39.85	13	Carbamidomethylation	59278746	Chaperonin containing TCP1 subunit 5, isoform A OS=Drosophila melanogaster OX=7227 GN=CCT5 PE=1 SV=1
A1Z8U4	42.19	13	Carbamidomethylation	55791.87	Chaperonin containing TCP1 subunit 5, isoform B OS=Drosophila melanogaster OX=7227 GN=CCT5 PE=1 SV=1
A4V449	38.17	13	Carbamidomethylation	78630.33	NADH-ubiquinone oxidoreductase 75 kDa subunit, mitochondrial OS=Drosophila melanogaster OX=7227 GN=ND-75 PE=1 SV=1
Q6NP42	36.23	13	Carbamidomethylation	83200.5	NADH-ubiquinone oxidoreductase 75 kDa subunit, mitochondrial (Fragment) OS=Drosophila melanogaster OX=7227 GN=ND75 PE=2 SV=1
Q8IQ80	29.99	15	Carbamidomethylation	77442.48	GH06117p OS=Drosophila melanogaster OX=7227 GN=pst PE=2 SV=2
G7H836	30.46	15	Carbamidomethylation	76179.99	TB01296p1 (Fragment) OS=Drosophila melanogaster OX=7227 GN=pst-RE PE=2 SV=1
Q8IQ82	31.09	15	Carbamidomethylation	74628.23	Pastrel, isoform E OS=Drosophila melanogaster OX=7227 GN=pst PE=4 SV=2
Q6NNU7	27.71	18	Carbamidomethylation	100327.27	10-formyltetrahydrofolate dehydrogenase OS=Drosophila melanogaster OX=7227 GN=CG8665 PE=2 SV=1
Q9VIC9	27.71	18	Carbamidomethylation	100298.27	10-formyltetrahydrofolate dehydrogenase OS=Drosophila melanogaster OX=7227 GN=Dmel\CG8665 PE=1 SV=3
Q9VK69	44.09	12	Carbamidomethylation	57116145	T-complex protein 1 subunit delta OS=Drosophila melanogaster OX=7227 GN=CCT4 PE=1 SV=1
E8NH18	39.38	16	Carbamidomethylation	58535387	UTP--glucose-1-phosphate uridylyltransferase OS=Drosophila melanogaster OX=7227 GN=UGP-RE PE=2 SV=1
E1JI91	39.38	16	Carbamidomethylation	58509.35	UTP--glucose-1-phosphate uridylyltransferase OS=Drosophila melanogaster OX=7227 GN=UGP PE=1 SV=1
Q9VSW1	39.23	16	Carbamidomethylation	58752.57	UTP--glucose-1-phosphate uridylyltransferase OS=Drosophila melanogaster OX=7227 GN=UGP PE=1 SV=2
H8F4R0	20.69	14	Carbamidomethylation	122894.97	FI19407p1 (Fragment) OS=Drosophila melanogaster OX=7227 GN=Myo61F-RA PE=2 SV=1
C6SV50	64.22	13	Carbamidomethylation	35323285	40S ribosomal protein SA OS=Drosophila melanogaster OX=7227 GN=sta-RD PE=2 SV=1
Q8IHB4	51.56	15	Carbamidomethylation	49765.83	Aspartate transaminase (Fragment) OS=Drosophila melanogaster OX=7227 GN=Got1 PE=2 SV=1
A0A0B4LGH1	42.60	15	Carbamidomethylation; Oxidation (M)	50778133	Tubulin beta chain OS=Drosophila melanogaster OX=7227 GN=betaTub60D PE=1 SV=1
R9Q794	43.48	13	Carbamidomethylation	34036.91	60S ribosomal protein L5 OS=Drosophila melanogaster OX=7227 GN=RpL5 PE=1 SV=1
A0A0B4JCU8	69.14	11	Carbamidomethylation	33883.07	3-hydroxyisobutyrate dehydrogenase OS=Drosophila melanogaster OX=7227 GN=Dmel\CG15093 PE=1 SV=1
Q9W392	50.84	16	Carbamidomethylation	58063855	CCT-beta OS=Drosophila melanogaster OX=7227 GN=CCT2 PE=1 SV=2
Q8T8W3	32.59	12	Carbamidomethylation	61580793	AT21416p OS=Drosophila melanogaster OX=7227 GN=Past1 PE=1 SV=1
Q8T6I0	32.96	12	Carbamidomethylation	61005215	EH domain containing protein OS=Drosophila melanogaster OX=7227 GN=Past1 PE=1 SV=1
Q7K5K3	52.60	16	Carbamidomethylation	39351.36	Pyruvate dehydrogenase E1 component subunit beta OS=Drosophila melanogaster OX=7227 GN=Pdhb PE=1 SV=1
Q9V3V6	45.33	14		47806727	26S proteasome regulatory complex subunit p50 OS=Drosophila melanogaster OX=7227 GN=Rpt5 PE=1 SV=1
A0A023GQA5	72.83	14	Oxidation (M)	30383832	Prohibitin OS=Drosophila melanogaster OX=7227 GN=l(2)37Cc PE=1 SV=1
X2JFD6	36.29	13	Carbamidomethylation; Oxidation (M)	64073.17	Peroxisomal multifunctional enzyme type 2, isoform B OS=Drosophila melanogaster OX=7227 GN=Mfe2 PE=3 SV=1
A0A0B4KEH0	55.24	9	Carbamidomethylation; Oxidation (M)	28227566	14-3-3zeta, isoform K OS=Drosophila melanogaster OX=7227 GN=14-3-3zeta PE=1 SV=1
Q9VKX2	57.27	13	Carbamidomethylation	36058523	Malate dehydrogenase OS=Drosophila melanogaster OX=7227 GN=Mdh1 PE=1 SV=2
X2JDU0	65.79	12	Carbamidomethylation	21391924	60S ribosomal protein L9 OS=Drosophila melanogaster OX=7227 GN=RpL9 PE=3 SV=1
E1UIA5	50.36	11	Carbamidomethylation	47071.75	CG16916 protein OS=Drosophila melanogaster OX=7227 GN=CG16916 PE=3 SV=1
Q9V405	50.36	11	Carbamidomethylation	46998695	26S proteasome regulatory complex subunit p48A OS=Drosophila melanogaster OX=7227 GN=Rpt3 PE=1 SV=1
A0A0B4LFD2	22.74	11	Carbamidomethylation	74066.1	Heat shock protein cognate 5, isoform B OS=Drosophila melanogaster OX=7227 GN=Hsc70-5 PE=3 SV=1
Q9VZF9	48.99	10		24279164	Cuticular protein 64Ad OS=Drosophila melanogaster OX=7227 GN=Cpr64Ad PE=1 SV=2
C9QP88	72.12	6		11266656	RT02904p OS=Drosophila melanogaster OX=7227 GN=Lcp65Ab2-RA PE=2 SV=3
A0A1B2AKL6	69.94	10	Carbamidomethylation; Oxidation (M)	18820818	GEO09042p1 (Fragment) OS=Drosophila melanogaster OX=7227 PE=2 SV=1
Q9VXQ5	42.40	15	Carbamidomethylation	58246.27	Chaperonin containing TCP1 subunit 6 OS=Drosophila melanogaster OX=7227 GN=CCT6 PE=1 SV=1
A0A0B4KHJ9	48.94	15		32806.58	Tropomyosin 2, isoform E OS=Drosophila melanogaster OX=7227 GN=Tm2 PE=1 SV=1
O61380	01.12	16	Carbamidomethylation	183941.84	Eukaryotic translation initiation factor 4G1, isoform A OS=Drosophila melanogaster OX=7227 GN=eIF4G1 PE=1 SV=3
A8DZ29	01.10	16	Carbamidomethylation	211123.11	Eukaryotic translation initiation factor 4G1, isoform B OS=Drosophila melanogaster OX=7227 GN=eIF4G1 PE=1 SV=1
A0A0B4K6V1	37.48	17	Carbamidomethylation	78332.99	Aralar1, isoform E OS=Drosophila melanogaster OX=7227 GN=aralar1 PE=1 SV=1
D0IQH2	35.01	17	Carbamidomethylation	83959.47	GH21613p (Fragment) OS=Drosophila melanogaster OX=7227 GN=aralar1-RB PE=2 SV=1
A0A0B4KHW3	38.18	17	Carbamidomethylation	76629.66	Aralar1, isoform F OS=Drosophila melanogaster OX=7227 GN=aralar1 PE=1 SV=1
Q9Y119	30.78	15	Carbamidomethylation	91134945	BcDNA.GH08860 OS=Drosophila melanogaster OX=7227 GN=Tps1 PE=1 SV=1
J7KE06	50.21	11	Carbamidomethylation; Oxidation (M)	26232436	FBP2 (Fragment) OS=Drosophila melanogaster OX=7227 GN=Fbp2 PE=3 SV=1
J7KG54	50.21	11	Carbamidomethylation; Oxidation (M)	26260.49	FBP2 (Fragment) OS=Drosophila melanogaster OX=7227 GN=Fbp2 PE=3 SV=1
Q7JR58	56.27	11	Carbamidomethylation	31582281	Enoyl-CoA hydratase, short chain 1, isoform A OS=Drosophila melanogaster OX=7227 GN=Echs1 PE=1 SV=1
X2J5G6	57.14	15	Carbamidomethylation	29552.03	Ribosomal protein L7, isoform B OS=Drosophila melanogaster OX=7227 GN=RpL7 PE=3 SV=1
Q86NN5	50.76	13	Carbamidomethylation	37789.25	GM13757p OS=Drosophila melanogaster OX=7227 GN=ND-39 PE=2 SV=1
A0A024E3A5	39.90	13	Carbamidomethylation	46855754	FI24283p1 OS=Drosophila melanogaster OX=7227 GN=CG6020-RA PE=2 SV=1
Q9VPE2	39.90	13	Carbamidomethylation	46821734	NADH dehydrogenase (Ubiquinone) 39 kDa subunit, isoform A OS=Drosophila melanogaster OX=7227 GN=ND-39 PE=1 SV=1
A0A0B4LFJ1	42.70	14	Carbamidomethylation	50354.41	Imaginal disc growth factor 6, isoform B OS=Drosophila melanogaster OX=7227 GN=Idgf6 PE=3 SV=1
A0A0B4KEU5	29.03	10	Carbamidomethylation	58026344	Coronin OS=Drosophila melanogaster OX=7227 GN=coro PE=1 SV=1
A0A0B4KEJ7	28.97	10	Carbamidomethylation	58066344	Coronin OS=Drosophila melanogaster OX=7227 GN=coro PE=1 SV=1
Q7JVY0	29.36	10	Carbamidomethylation	57268434	Coronin OS=Drosophila melanogaster OX=7227 GN=coro PE=1 SV=1
G3KKP7	40.10	17	Carbamidomethylation	45871492	Medium-chain acyl-CoA dehydrogenase OS=Drosophila melanogaster OX=7227 GN=CG12262 PE=3 SV=1
Q29QY4	44.50	6	Carbamidomethylation	23311936	Alcohol dehydrogenase OS=Drosophila melanogaster OX=7227 PE=2 SV=1
Q3YMU0	46.22	18	Carbamidomethylation	55370.71	Protein disulfide-isomerase (Fragment) OS=Drosophila melanogaster OX=7227 GN=ERp60 PE=1 SV=1
Q9TWZ1	46.22	18	Carbamidomethylation	55372684	Protein disulfide-isomerase OS=Drosophila melanogaster OX=7227 PE=3 SV=1
E8NHB1	19.98	17	Carbamidomethylation	139499.1	Transcription initiation factor TFIID 150 kDa subunit OS=Drosophila melanogaster OX=7227 GN=Taf2 PE=1 SV=1
Q8MT58	47.70	13	Carbamidomethylation	53163695	Carnosine dipeptidase 2, isoform A OS=Drosophila melanogaster OX=7227 GN=Cndp2 PE=1 SV=1
A0A0B4LEQ0	52.90	13	Carbamidomethylation	47938.69	Carnosine dipeptidase 2, isoform C OS=Drosophila melanogaster OX=7227 GN=Cndp2 PE=1 SV=1
Q9U982	22.14	18	Carbamidomethylation	144246.25	Drosophila dodeca-satellite protein 1 OS=Drosophila melanogaster OX=7227 GN=Dp1 PE=2 SV=1
Q7KN75	22.14	18	Carbamidomethylation	144276.33	Dodeca-satellite-binding protein 1, isoform A OS=Drosophila melanogaster OX=7227 GN=Dp1 PE=1 SV=1
E1JHQ1	44.86	12	Carbamidomethylation	44395996	Glutamine synthetase OS=Drosophila melanogaster OX=7227 GN=Gs1 PE=1 SV=1
Q8MSU5	15.93	19	Carbamidomethylation	202403.83	LD45234p OS=Drosophila melanogaster OX=7227 GN=Spn PE=2 SV=1
M9NEY3	13.87	19	Carbamidomethylation	232022.14	Spinophilin, isoform B OS=Drosophila melanogaster OX=7227 GN=Spn PE=1 SV=1
D1Z359	13.85	19	Carbamidomethylation	232392.55	LP20995p OS=Drosophila melanogaster OX=7227 GN=Spn-RA PE=2 SV=1
H5V864	13.85	19	Carbamidomethylation	232419.56	FI18374p1 OS=Drosophila melanogaster OX=7227 GN=Spn PE=1 SV=1
M9NFI9	13.78	19	Carbamidomethylation	233440.8	Spinophilin, isoform J OS=Drosophila melanogaster OX=7227 GN=Spn PE=1 SV=1
Q9GQA3	22.26	19	Carbamidomethylation	145519.75	D-spinophilin, core domains (Fragment) OS=Drosophila melanogaster OX=7227 GN=Spn PE=2 SV=1
M9NEY5	13.96	19	Carbamidomethylation	230682.58	Spinophilin, isoform G OS=Drosophila melanogaster OX=7227 GN=Spn PE=1 SV=1
Q961N0	45.23	15	Carbamidomethylation	64664.03	Alpha-Esterase-2, isoform A OS=Drosophila melanogaster OX=7227 GN=alpha-Est2 PE=2 SV=1
A0A0B4KHL2	30.88	14	Carbamidomethylation	99452.1	Coatomer subunit gamma OS=Drosophila melanogaster OX=7227 GN=gammaCOP PE=1 SV=1
M9PIS3	41.16	13	Carbamidomethylation	52491027	6-phosphogluconate dehydrogenase, decarboxylating OS=Drosophila melanogaster OX=7227 GN=Pgd PE=3 SV=1
A0A0F6T1J9	41.16	13	Carbamidomethylation	52430.99	6-phosphogluconate dehydrogenase, decarboxylating OS=Drosophila melanogaster OX=7227 GN=Pgd PE=3 SV=1
Q8MS44	20.16	14		114931734	Alpha-mannosidase OS=Drosophila melanogaster OX=7227 GN=LManVI PE=2 SV=1
T2GG67	19.75	14		117354.58	Alpha-mannosidase (Fragment) OS=Drosophila melanogaster OX=7227 GN=CG9468-RA PE=2 SV=1
Q9VLH9	20.16	14		114946.74	Alpha-mannosidase OS=Drosophila melanogaster OX=7227 GN=LManVI PE=1 SV=2
A4V303	50.37	20	Carbamidomethylation	59394797	T-complex protein 1 subunit gamma OS=Drosophila melanogaster OX=7227 GN=CCT3 PE=1 SV=1
Q7K3N4	36.60	13	Carbamidomethylation	43479152	GH26015p OS=Drosophila melanogaster OX=7227 GN=Dmel\CG8888 PE=1 SV=1
A1Z9J3	01.03	14	Carbamidomethylation	989549.2	Short stop, isoform H OS=Drosophila melanogaster OX=7227 GN=shot PE=1 SV=1
C7LAH9	23.22	12	Carbamidomethylation	75887914	Moesin/ezrin/radixin homolog 1 OS=Drosophila melanogaster OX=7227 GN=Moe PE=1 SV=1
M9PHG2	25.68	12	Carbamidomethylation	68853.0	Moesin/ezrin/radixin homolog 1 OS=Drosophila melanogaster OX=7227 GN=Moe PE=1 SV=1
M9NG50	25.95	12	Carbamidomethylation	68141.25	Moesin/ezrin/radixin homolog 1 OS=Drosophila melanogaster OX=7227 GN=Moe PE=1 SV=1
C9QP54	22.22	12	Carbamidomethylation	78993.62	Moesin/ezrin/radixin homolog 1 (Fragment) OS=Drosophila melanogaster OX=7227 GN=Moe-RA PE=2 SV=1
A0A0B4LGS4	67.26	12	Carbamidomethylation	26082064	Vacuolar H[+]-ATPase 26kD subunit, isoform C OS=Drosophila melanogaster OX=7227 GN=Vha26 PE=3 SV=1
X2JF59	73.20	15	Carbamidomethylation	21737.93	Thioredoxin peroxidase 1, isoform C OS=Drosophila melanogaster OX=7227 GN=Jafrac1 PE=1 SV=1
Q9W2J5	42.66	13		49215.68	Uncharacterized protein, isoform A OS=Drosophila melanogaster OX=7227 GN=Dmel\CG44245 PE=1 SV=3
H5V8B8	31.54	14	Carbamidomethylation; Oxidation (M)	71862.26	MIP33436p1 OS=Drosophila melanogaster OX=7227 GN=Pp2A-29B PE=1 SV=1
M9NDI6	31.54	14	Carbamidomethylation; Oxidation (M)	71846.2	Protein phosphatase 2A at 29B, isoform D OS=Drosophila melanogaster OX=7227 GN=Pp2A-29B PE=1 SV=1
M9MQH9	34.69	14	Carbamidomethylation; Oxidation (M)	65423906	Protein phosphatase 2A at 29B, isoform C OS=Drosophila melanogaster OX=7227 GN=Pp2A-29B PE=1 SV=1
Q9VJ44	48.89	10	Carbamidomethylation	43904156	SD06839p OS=Drosophila melanogaster OX=7227 GN=Dmel\CG17597 PE=1 SV=2
B3DNM6	26.42	13	Carbamidomethylation	91964.75	RH09294p (Fragment) OS=Drosophila melanogaster OX=7227 GN=CG2330-RA PE=2 SV=1
Q9VW54	26.01	13	Carbamidomethylation	102277664	26S proteasome non-ATPase regulatory subunit 2 OS=Drosophila melanogaster OX=7227 GN=Rpn1 PE=1 SV=2
Q0E8E8	52.81	15	Carbamidomethylation	38850.39	MIP08013p1 OS=Drosophila melanogaster OX=7227 GN=Mpcp2 PE=1 SV=1
Q7K3J0	40.29	13	Carbamidomethylation	59433094	CCT-theta OS=Drosophila melanogaster OX=7227 GN=CCT8 PE=1 SV=1
A0A0B4K6N1	54.81	14	Carbamidomethylation	23759451	40S ribosomal protein S8 OS=Drosophila melanogaster OX=7227 GN=RpS8 PE=3 SV=1
Q8SZD8	40.72	12	Carbamidomethylation	50059598	RE03814p OS=Drosophila melanogaster OX=7227 GN=CG10324 PE=2 SV=1
Q9VES0	33.15	12	Carbamidomethylation	61871.36	FI23980p1 OS=Drosophila melanogaster OX=7227 GN=Dmel\CG10324 PE=1 SV=1
Q9VD58	42.16	13	Carbamidomethylation	40381535	GH26270p OS=Drosophila melanogaster OX=7227 GN=Idh3b PE=1 SV=1
B0ZRR2	64.12	11	Oxidation (M)	15581335	Larval serum protein 1 gamma (Fragment) OS=Drosophila melanogaster OX=7227 GN=Lsp1-gamma PE=4 SV=1
Q9XZ21	01.10	11		139039.06	Something that sticks like glue, isoform A OS=Drosophila melanogaster OX=7227 GN=snama PE=1 SV=1
Q9GV29	37.39	11		39294055	Prophenoloxidase (Fragment) OS=Drosophila melanogaster OX=7227 GN=MoxGM95 PE=4 SV=1
X2J986	35.55	10	Oxidation (M)	29013.78	Fat body protein 2, isoform B OS=Drosophila melanogaster OX=7227 GN=Fbp2 PE=3 SV=1
Q9VC18	31.36	12	Carbamidomethylation	63323.44	5-aminoimidazole-4-carboxamide ribonucleotide formyltransferase OS=Drosophila melanogaster OX=7227 GN=BEST:GH11240 PE=1 SV=1
K7Z7Z8	66.67	10	Carbamidomethylation	17413742	Triosephosphate isomerase (Fragment) OS=Drosophila melanogaster OX=7227 GN=tpi PE=2 SV=1
Q8MRD2	62.14	9		21328488	RE04513p (Fragment) OS=Drosophila melanogaster OX=7227 GN=Ccp84Ag PE=2 SV=1
O97064	67.02	9		19454312	Ccp84Ag OS=Drosophila melanogaster OX=7227 GN=Ccp84Ag PE=1 SV=1
A0A0B4LGZ7	25.20	11	Carbamidomethylation	68642.11	Uncharacterized protein, isoform H OS=Drosophila melanogaster OX=7227 GN=Dmel\CG45076 PE=4 SV=1
A4V193	29.54	6	Carbamidomethylation	57989.49	Half pint, isoform D OS=Drosophila melanogaster OX=7227 GN=hfp PE=1 SV=1
O46067	14.08	6	Carbamidomethylation	103445.27	EG:25E8.1 protein OS=Drosophila melanogaster OX=7227 GN=GRP170 PE=1 SV=1
Q7K569	22.65	8	Carbamidomethylation	80422.24	Glycerol-3-phosphate dehydrogenase OS=Drosophila melanogaster OX=7227 GN=Gpo1 PE=1 SV=1
Q7PLL6	07.07	9	Carbamidomethylation	293910.12	Lethal (3) 80Fj, isoform A OS=Drosophila melanogaster OX=7227 GN=l(3)80Fj PE=1 SV=2
A0A0B4LIJ0	40.32	12	Carbamidomethylation	49323566	Regulatory particle triple-A ATPase 2, isoform B OS=Drosophila melanogaster OX=7227 GN=Rpt2 PE=3 SV=1
A0A0B4LFL2	21.76	16	Carbamidomethylation	105654.1	Eukaryotic translation initiation factor 3 subunit C OS=Drosophila melanogaster OX=7227 GN=eIF3c PE=3 SV=1
Q24506	31.12	10	Carbamidomethylation; Oxidation (M)	58854477	Non-specific lipid-transfer protein OS=Drosophila melanogaster OX=7227 GN=ScpX PE=2 SV=1
Q24507	40.82	10	Carbamidomethylation; Oxidation (M)	44750.14	Sterol carrier protein x-related thiolase OS=Drosophila melanogaster OX=7227 GN=ScpX PE=2 SV=1
Q9VAJ9	47.95	12	Carbamidomethylation	34619305	SD09259p OS=Drosophila melanogaster OX=7227 GN=Dmel\CG1907 PE=1 SV=1
Q8SYT1	26.64	8	Carbamidomethylation	73878.99	Acyl-coenzyme A oxidase OS=Drosophila melanogaster OX=7227 GN=CG9527 PE=2 SV=1
B7Z028	24.17	8	Carbamidomethylation	81332125	Acyl-coenzyme A oxidase OS=Drosophila melanogaster OX=7227 GN=LCAD PE=1 SV=1
Q9VMD7	24.89	8	Carbamidomethylation	79319.11	Acyl-coenzyme A oxidase OS=Drosophila melanogaster OX=7227 GN=Dmel\CG9527 PE=1 SV=3
F3YDJ8	67.24	5		12517878	LP05686p (Fragment) OS=Drosophila melanogaster OX=7227 GN=Lcp65Ag2-RA PE=2 SV=1
B3DMP1	62.90	5		13561112	FI09408p (Fragment) OS=Drosophila melanogaster OX=7227 GN=CG10534-RA PE=2 SV=1
M9PHJ0	29.04	17	Oxidation (M)	47360.82	Upheld, isoform P OS=Drosophila melanogaster OX=7227 GN=up PE=1 SV=1
M9PJM6	29.64	17	Oxidation (M)	46511867	Upheld, isoform Q OS=Drosophila melanogaster OX=7227 GN=up PE=1 SV=1
M9PHR2	28.97	17	Oxidation (M)	47488996	Upheld, isoform O OS=Drosophila melanogaster OX=7227 GN=up PE=1 SV=1
Q9VN21	35.78	14	Carbamidomethylation	59742465	LD30155p OS=Drosophila melanogaster OX=7227 GN=lost PE=1 SV=1
Q8IGE9	36.52	14	Carbamidomethylation	58783625	RH35990p (Fragment) OS=Drosophila melanogaster OX=7227 GN=lost PE=2 SV=1
Q8SWX4	01.12	7	Carbamidomethylation	108360734	Aminopeptidase OS=Drosophila melanogaster OX=7227 GN=CG5839 PE=1 SV=1
A0A0B4K849	17.74	9	Carbamidomethylation	79063.49	Hu li tai shao, isoform O OS=Drosophila melanogaster OX=7227 GN=hts PE=1 SV=1
A0A6M3Q7Q7	18.81	9	Carbamidomethylation	74510.55	Hu li tai shao, isoform T OS=Drosophila melanogaster OX=7227 GN=hts PE=4 SV=1
A8DYJ2	01.06	9	Carbamidomethylation	205201.98	Hu li tai shao, isoform P OS=Drosophila melanogaster OX=7227 GN=hts PE=1 SV=2
A0A0B4K7A5	17.19	9	Carbamidomethylation	81557.26	Hu li tai shao, isoform Q OS=Drosophila melanogaster OX=7227 GN=hts PE=1 SV=1
M9PHP7	14.51	13	Carbamidomethylation	156728.11	Faulty attraction, isoform F OS=Drosophila melanogaster OX=7227 GN=frac PE=4 SV=1
Q9VS89	01.12	13	Carbamidomethylation	177059.55	FI18763p1 OS=Drosophila melanogaster OX=7227 GN=frac PE=2 SV=4
B3DN72	01.12	13	Carbamidomethylation	177045.52	RE24628p OS=Drosophila melanogaster OX=7227 GN=CG7526-RB PE=2 SV=1
M9NEU5	73.02	6	Carbamidomethylation	13723466	Profilin OS=Drosophila melanogaster OX=7227 GN=chic PE=2 SV=1
Q9W457	25.88	10	Carbamidomethylation	58801355	Serine hydroxymethyltransferase OS=Drosophila melanogaster OX=7227 GN=Shmt PE=1 SV=1
B7Z0X1	29.76	10	Carbamidomethylation	50984277	Serine hydroxymethyltransferase OS=Drosophila melanogaster OX=7227 GN=Shmt PE=1 SV=1
Q9W414	31.99	9	Carbamidomethylation	44911.07	Regulatory particle triple-A ATPase 4 OS=Drosophila melanogaster OX=7227 GN=Rpt4 PE=1 SV=3
C1C3F8	31.28	9	Carbamidomethylation	45967.3	LP16188p (Fragment) OS=Drosophila melanogaster OX=7227 GN=Rpt4-RA PE=2 SV=1
M9PF61	48.29	13	Carbamidomethylation	40137355	Aldo-keto reductase 1B, isoform C OS=Drosophila melanogaster OX=7227 GN=Akr1B PE=1 SV=1
Q9VTK9	53.48	13	Carbamidomethylation	35922273	Aldo-keto reductase 1B, isoform A OS=Drosophila melanogaster OX=7227 GN=Akr1B PE=1 SV=2
Q9VIB5	38.99	13	Carbamidomethylation	65435824	Carboxylic ester hydrolase OS=Drosophila melanogaster OX=7227 GN=alpha-Est7 PE=1 SV=1
B7YZQ7	49.66	9	Carbamidomethylation	32646004	Inorganic diphosphatase OS=Drosophila melanogaster OX=7227 GN=Nurf-38 PE=1 SV=1
I0DHK6	41.50	9	Carbamidomethylation	38951293	Inorganic diphosphatase (Fragment) OS=Drosophila melanogaster OX=7227 GN=Nurf-38-RA PE=2 SV=1
H8F4R5	18.04	13	Carbamidomethylation	108025.58	Prolyl-tRNA synthetase (Fragment) OS=Drosophila melanogaster OX=7227 GN=Aats-glupro-RB PE=2 SV=1
Q24201	37.05	12	Carbamidomethylation	63397.35	Carboxylic ester hydrolase (Fragment) OS=Drosophila melanogaster OX=7227 GN=alpha-Est7 PE=3 SV=1
Q9Y145	18.52	12	Carbamidomethylation	104042.19	BcDNA.GH04978 OS=Drosophila melanogaster OX=7227 GN=Prp4k PE=1 SV=1
X2JG22	18.54	12	Carbamidomethylation	103914016	Uncharacterized protein, isoform D OS=Drosophila melanogaster OX=7227 GN=Prp4k PE=1 SV=1
Q8IQG9	44.10	8	Carbamidomethylation	25279.04	Adenylate kinase 1, isoform B OS=Drosophila melanogaster OX=7227 GN=Ak1 PE=1 SV=1
Q9VMI3	37.97	10	Carbamidomethylation	51830727	NADH dehydrogenase [ubiquinone] flavoprotein 1, mitochondrial OS=Drosophila melanogaster OX=7227 GN=ND-51 PE=1 SV=1
A1Z9E3	37.22	10		53992457	Elongation factor Tu OS=Drosophila melanogaster OX=7227 GN=mEFTu1 PE=1 SV=1
Q86NS6	37.22	10		54010.49	Elongation factor Tu OS=Drosophila melanogaster OX=7227 GN=EfTuM PE=2 SV=1
A0A0C4DHG5	32.96	16		40381.27	B52, isoform O OS=Drosophila melanogaster OX=7227 GN=B52 PE=3 SV=1
Q9VHL2	34.01	10	Carbamidomethylation	59386.66	T-complex protein 1 subunit eta OS=Drosophila melanogaster OX=7227 GN=CCT7 PE=1 SV=2
A0A0B4LHS1	43.23	7		17523889	Myosin light chain alkali OS=Drosophila melanogaster OX=7227 GN=Mlc1 PE=1 SV=1
Q9VJ28	23.96	8	Carbamidomethylation	50127.75	FI05204p OS=Drosophila melanogaster OX=7227 GN=L2HGDH PE=1 SV=1
Q9W4N8	38.66	8	Carbamidomethylation	29477094	LD30122p OS=Drosophila melanogaster OX=7227 GN=Vap33 PE=1 SV=1
Q7KVX5	44.26	8	Carbamidomethylation	26771434	VAMP-associated protein 33kDa, isoform A OS=Drosophila melanogaster OX=7227 GN=Vap33 PE=1 SV=1
Q9VDK7	19.38	7	Carbamidomethylation; Oxidation (M)	72851016	Signal recognition particle subunit SRP72 OS=Drosophila melanogaster OX=7227 GN=Srp72 PE=1 SV=1
Q5BHY9	19.38	7	Carbamidomethylation; Oxidation (M)	72860.02	Signal recognition particle subunit SRP72 OS=Drosophila melanogaster OX=7227 GN=Srp72 PE=2 SV=1
A8E6K0	43.88	11	Carbamidomethylation	22665008	H/ACA ribonucleoprotein complex subunit OS=Drosophila melanogaster OX=7227 GN=CG4038 PE=2 SV=1
E6PBY8	28.54	16		47348766	LP21606p OS=Drosophila melanogaster OX=7227 GN=up-RG PE=2 SV=1
M9NH07	28.68	16		47201207	Upheld, isoform N OS=Drosophila melanogaster OX=7227 GN=up PE=1 SV=1
Q0ZHI2	29.60	11		29390105	L23A ribosomal protein natural variant OS=Drosophila melanogaster OX=7227 GN=RpL23A PE=2 SV=1
Q9W0A8	29.60	11		29463.2	FI01658p OS=Drosophila melanogaster OX=7227 GN=RpL23A PE=1 SV=1
O97118	30.48	11		28626152	Ribosomal protein L23a (Fragment) OS=Drosophila melanogaster OX=7227 GN=RpL23A PE=2 SV=1
A1A6X4	30.48	11		28554088	IP17216p (Fragment) OS=Drosophila melanogaster OX=7227 GN=RpL23a PE=2 SV=1
A8E792	64.29	11	Carbamidomethylation; Oxidation (M)	14918509	60S ribosomal protein L23 OS=Drosophila melanogaster OX=7227 GN=RpL17A PE=2 SV=1
Q8MR71	47.31	9	Carbamidomethylation	32123.44	GH02773p (Fragment) OS=Drosophila melanogaster OX=7227 GN=Reg-2 PE=2 SV=1
A5XD83	70.98	10	Carbamidomethylation	28586627	Phosphoglycerate mutase (Fragment) OS=Drosophila melanogaster OX=7227 GN=Pglym78 PE=3 SV=1
A8E774	41.41	8	Carbamidomethylation	24666174	Peptidyl-prolyl cis-trans isomerase OS=Drosophila melanogaster OX=7227 GN=Cyp1 PE=2 SV=1
Q9V3D9	35.04	10	Carbamidomethylation	55865926	Signal recognition particle 54 kDa protein OS=Drosophila melanogaster OX=7227 GN=Srp54k PE=1 SV=1
C6TP50	33.47	13	Carbamidomethylation	55948.5	Citrate synthase (Fragment) OS=Drosophila melanogaster OX=7227 GN=kdn-RA PE=2 SV=1
Q9VAN7	70.98	10	Carbamidomethylation	28572602	Phosphoglycerate mutase OS=Drosophila melanogaster OX=7227 GN=Pglym78 PE=1 SV=2
Q9VXI1	60.95	11	Carbamidomethylation	34786.26	Beta hydroxy acid dehydrogenase 1, isoform A OS=Drosophila melanogaster OX=7227 GN=Had1 PE=1 SV=2
B7YZG2	01.04	10	Carbamidomethylation	613634.7	Short stop, isoform K OS=Drosophila melanogaster OX=7227 GN=shot PE=1 SV=1
B7YZG6	01.04	10	Carbamidomethylation	625484.56	Short stop, isoform M OS=Drosophila melanogaster OX=7227 GN=shot PE=1 SV=1
A1Z9J1	01.04	10	Carbamidomethylation	627678.06	Short stop, isoform A OS=Drosophila melanogaster OX=7227 GN=shot PE=1 SV=1
Q7KJN8	01.04	10	Carbamidomethylation	594591.94	Short stop/Kakapo long isoform OS=Drosophila melanogaster OX=7227 GN=shot PE=2 SV=1
B7YZG3	01.04	10	Carbamidomethylation	613698.5	Short stop, isoform I OS=Drosophila melanogaster OX=7227 GN=shot PE=1 SV=1
B7YZG5	01.04	10	Carbamidomethylation	626075.25	Short stop, isoform L OS=Drosophila melanogaster OX=7227 GN=shot PE=1 SV=1
A1Z9I8	01.04	10	Carbamidomethylation	615237.44	Short stop, isoform G OS=Drosophila melanogaster OX=7227 GN=shot PE=1 SV=1
A1Z9J0	01.04	10	Carbamidomethylation	594596.9	Short stop, isoform E OS=Drosophila melanogaster OX=7227 GN=shot PE=1 SV=1
B7YZG4	01.04	10	Carbamidomethylation	613107.75	Short stop, isoform J OS=Drosophila melanogaster OX=7227 GN=shot PE=1 SV=1
A1Z9I9	01.04	10	Carbamidomethylation	615301.25	Short stop, isoform B OS=Drosophila melanogaster OX=7227 GN=shot PE=1 SV=1
E1JH63	01.04	10	Carbamidomethylation	627748.94	Short stop, isoform O OS=Drosophila melanogaster OX=7227 GN=shot PE=1 SV=1
A0A0B4K7P8	01.04	10	Carbamidomethylation	616186.1	Short stop, isoform Z OS=Drosophila melanogaster OX=7227 GN=shot PE=1 SV=1
A0A0B4K7Y9	01.04	10	Carbamidomethylation	617512.6	Short stop, isoform AA OS=Drosophila melanogaster OX=7227 GN=shot PE=1 SV=1
E1JH62	01.04	10	Carbamidomethylation	615372.1	Short stop, isoform N OS=Drosophila melanogaster OX=7227 GN=shot PE=1 SV=1
A0A0B4KHJ5	26.42	10	Carbamidomethylation	79233.91	Glycogen [starch] synthase OS=Drosophila melanogaster OX=7227 GN=GlyS PE=1 SV=1
D5SHR2	25.67	10	Carbamidomethylation	81753.64	Glycogen [starch] synthase OS=Drosophila melanogaster OX=7227 GN=CG6904-RA PE=2 SV=1
Q8SZU0	40.38	9	Carbamidomethylation	39787645	GH13879p OS=Drosophila melanogaster OX=7227 GN=Dmel\CG9331 PE=1 SV=1
C6TP73	39.62	9	Carbamidomethylation	40696652	LP17834p (Fragment) OS=Drosophila melanogaster OX=7227 GN=CG9331-RA PE=2 SV=1
Q7KT11	45.09	9	Carbamidomethylation	35712926	Uncharacterized protein, isoform B OS=Drosophila melanogaster OX=7227 GN=Dmel\CG9331 PE=1 SV=1
Q9VIJ0	40.38	9	Carbamidomethylation	39772.63	Uncharacterized protein, isoform A OS=Drosophila melanogaster OX=7227 GN=Dmel\CG9331 PE=1 SV=3
Q9VFV9	36.97	7	Carbamidomethylation	45230445	DnaJ-like-2, isoform A OS=Drosophila melanogaster OX=7227 GN=Droj2 PE=1 SV=1
E1JIZ4	27.72	9	Carbamidomethylation	69488.54	Malic enzyme OS=Drosophila melanogaster OX=7227 GN=Men-b PE=1 SV=1
Q9VB69	28.04	9	Carbamidomethylation	68593.5	Malic enzyme OS=Drosophila melanogaster OX=7227 GN=Men-b PE=1 SV=1
Q9U1J0	28.64	9	Carbamidomethylation	66834.36	Malic enzyme OS=Drosophila melanogaster OX=7227 GN=Men-b PE=2 SV=1
E1JIZ5	27.86	9	Carbamidomethylation	69115.03	Malic enzyme OS=Drosophila melanogaster OX=7227 GN=Men-b PE=1 SV=1
Q9W0B8	15.56	14	Carbamidomethylation	139329.3	Coatomer subunit alpha OS=Drosophila melanogaster OX=7227 GN=alphaCOP PE=1 SV=1
X2JF40	23.84	7	Carbamidomethylation	47366.46	Adenosylhomocysteinase, isoform C OS=Drosophila melanogaster OX=7227 GN=Ahcy PE=3 SV=1
B3DMP7	40.48	7	Carbamidomethylation	36733613	Transaldolase OS=Drosophila melanogaster OX=7227 GN=CG2827-RA PE=2 SV=1
Q8I725	49.28	15	Carbamidomethylation	38374633	Uncharacterized protein OS=Drosophila melanogaster OX=7227 GN=Dmel\CG1236 PE=1 SV=2
Q8MR05	47.24	15	Carbamidomethylation	40015.65	LD48009p (Fragment) OS=Drosophila melanogaster OX=7227 GN=CG1236 PE=2 SV=1
Q7KMQ0	38.80	11	Carbamidomethylation	48541.66	26S proteasome regulatory subunit 7 OS=Drosophila melanogaster OX=7227 GN=Rpt1 PE=1 SV=1
A0A1B2AKQ4	65.54	10	Carbamidomethylation	17153479	GEO10457p1 (Fragment) OS=Drosophila melanogaster OX=7227 PE=2 SV=1
Q9VE75	18.23	10	Carbamidomethylation	94848.9	V-type proton ATPase subunit a OS=Drosophila melanogaster OX=7227 GN=Vha100-2 PE=1 SV=2
Q9V3A8	30.86	9	Carbamidomethylation	57568.31	Ergic53, isoform A OS=Drosophila melanogaster OX=7227 GN=ergic53 PE=1 SV=1
A1ZBE9	01.11	6	Carbamidomethylation	112484.03	Methionine--tRNA ligase, cytoplasmic OS=Drosophila melanogaster OX=7227 GN=MetRS PE=1 SV=1
Q8MRS4	01.11	6	Carbamidomethylation	111462.84	Methionine--tRNA ligase, cytoplasmic OS=Drosophila melanogaster OX=7227 GN=MetRS PE=2 SV=1
B9EQP8	14.77	9	Carbamidomethylation	118297.01	AT19807p OS=Drosophila melanogaster OX=7227 GN=CycT-RB PE=2 SV=1
M9PI89	18.33	9	Carbamidomethylation	94591.04	Cyclin T, isoform D OS=Drosophila melanogaster OX=7227 GN=CycT PE=1 SV=1
M9PFT9	14.77	9	Carbamidomethylation	118268.94	Cyclin T, isoform C OS=Drosophila melanogaster OX=7227 GN=CycT PE=1 SV=1
Q9VCV4	13.41	10	Oxidation (M)	98803.62	Citrate hydro-lyase OS=Drosophila melanogaster OX=7227 GN=Irp-1A PE=1 SV=1
O76934	13.41	10	Oxidation (M)	98770.35	Citrate hydro-lyase OS=Drosophila melanogaster OX=7227 GN=Irp-1A PE=2 SV=1
Q9NFX3	13.41	10	Oxidation (M)	98787.62	Citrate hydro-lyase OS=Drosophila melanogaster OX=7227 GN=Irp-1A PE=2 SV=1
A8E6J4	41.28	6	Carbamidomethylation	19208457	Nucleoside diphosphate kinase OS=Drosophila melanogaster OX=7227 GN=awd PE=2 SV=1
A0A0B4LHX6	42.26	6	Carbamidomethylation	18722771	Nucleoside diphosphate kinase OS=Drosophila melanogaster OX=7227 GN=awd PE=1 SV=1
A0A0B4LJ12	46.41	6	Carbamidomethylation	17169879	Nucleoside diphosphate kinase OS=Drosophila melanogaster OX=7227 GN=awd PE=1 SV=1
M9PCI2	56.88	10		17723613	GEO11453p1 OS=Drosophila melanogaster OX=7227 GN=NHP2 PE=2 SV=1
A0A126GUT1	51.74	5	Carbamidomethylation	19637443	Translationally-controlled tumor protein homolog OS=Drosophila melanogaster OX=7227 GN=Tctp PE=3 SV=1
S5PU30	47.34	5	Carbamidomethylation	21637783	Translationally-controlled tumor protein homolog (Fragment) OS=Drosophila melanogaster OX=7227 GN=Tctp-RA PE=2 SV=1
X2J950	54.97	11		17178326	40S ribosomal protein S13 OS=Drosophila melanogaster OX=7227 GN=RpS13 PE=2 SV=1
D1FYT3	69.80	7	Carbamidomethylation	17188467	GEO09079p1 OS=Drosophila melanogaster OX=7227 GN=Obp99b PE=1 SV=1
Q8SXQ1	23.89	6	Carbamidomethylation	58314.14	Aldehyde dehydrogenase 7 family member A1 OS=Drosophila melanogaster OX=7227 GN=Aldh7A1 PE=1 SV=1
Q9V9W2	35.39	12		27697.85	60S ribosomal protein L6 OS=Drosophila melanogaster OX=7227 GN=RpL6 PE=1 SV=1
Q9V9W3	32.82	12		29736316	60S ribosomal protein L6 OS=Drosophila melanogaster OX=7227 GN=RpL6 PE=1 SV=1
X2JKU5	33.77	8	Carbamidomethylation	25434316	Ribosomal protein S5a, isoform B OS=Drosophila melanogaster OX=7227 GN=RpS5a PE=3 SV=1
A1ZAH8	59.86	6	Oxidation (M)	16979076	40S ribosomal protein S15 OS=Drosophila melanogaster OX=7227 GN=RpS15 PE=1 SV=1
Q7JZW2	59.46	6	Oxidation (M)	17037113	40S ribosomal protein S15 OS=Drosophila melanogaster OX=7227 GN=RpS15 PE=1 SV=1
Q8IGH3	31.59	11	Carbamidomethylation	55804297	Aldehyde dehydrogenase OS=Drosophila melanogaster OX=7227 GN=Aldh-III PE=2 SV=1
A1Z6Z3	31.59	11	Carbamidomethylation	55735188	Aldehyde dehydrogenase OS=Drosophila melanogaster OX=7227 GN=Aldh-III PE=1 SV=1
A0A0B4KEL0	31.53	11	Carbamidomethylation	55843.46	Aldehyde dehydrogenase OS=Drosophila melanogaster OX=7227 GN=Aldh-III PE=1 SV=1
A0A0C4DHC8	27.84	11	Carbamidomethylation	63039.23	Aldehyde dehydrogenase type III, isoform Q OS=Drosophila melanogaster OX=7227 GN=Aldh-III PE=1 SV=1
E3CTS3	31.65	11	Carbamidomethylation	55592.17	Aldehyde dehydrogenase OS=Drosophila melanogaster OX=7227 GN=Aldh-III-RI PE=2 SV=1
A4UZ69	27.89	11	Carbamidomethylation	62861.03	Aldehyde dehydrogenase type III, isoform N OS=Drosophila melanogaster OX=7227 GN=Aldh-III PE=1 SV=1
Q7JR61	31.53	11	Carbamidomethylation	55736.34	Aldehyde dehydrogenase OS=Drosophila melanogaster OX=7227 GN=Aldh-III PE=1 SV=1
A0A0C4FEI5	27.89	11	Carbamidomethylation	62823836	Aldehyde dehydrogenase type III, isoform P OS=Drosophila melanogaster OX=7227 GN=Aldh-III PE=1 SV=1
A0A0B4KF99	31.34	11	Carbamidomethylation	56226953	Aldehyde dehydrogenase OS=Drosophila melanogaster OX=7227 GN=Aldh-III PE=1 SV=1
A0A0B4KEE1	31.59	11	Carbamidomethylation	55628066	Aldehyde dehydrogenase OS=Drosophila melanogaster OX=7227 GN=Aldh-III PE=1 SV=1
A1Z6Z4	27.89	11	Carbamidomethylation	62968.15	Aldehyde dehydrogenase type III, isoform O OS=Drosophila melanogaster OX=7227 GN=Aldh-III PE=1 SV=2
E4NKN3	45.06	11		34636875	GM13963p OS=Drosophila melanogaster OX=7227 GN=Fib-RA PE=2 SV=1
F0JAN1	40.89	14	Carbamidomethylation	47167.38	AIR carboxylase OS=Drosophila melanogaster OX=7227 GN=Paics PE=1 SV=1
O61604	15.78	8	Carbamidomethylation	71914.29	Fimbrin OS=Drosophila melanogaster OX=7227 GN=Fim PE=1 SV=1
Q8IQZ8	16.40	8	Carbamidomethylation	69135.06	FI20019p1 OS=Drosophila melanogaster OX=7227 GN=Fim PE=1 SV=1
D3DMF1	15.76	8	Carbamidomethylation	72081.33	RE03506p OS=Drosophila melanogaster OX=7227 GN=Fim-RD PE=2 SV=1
Q8IQZ7	15.76	8	Carbamidomethylation	72067.3	FI19014p1 OS=Drosophila melanogaster OX=7227 GN=Fim PE=1 SV=1
D2NUH9	34.18	11	Carbamidomethylation	31416854	40S ribosomal protein S6 (Fragment) OS=Drosophila melanogaster OX=7227 GN=RpS6-RB PE=2 SV=1
H1ZYF1	37.90	11	Carbamidomethylation	28407432	40S ribosomal protein S6 OS=Drosophila melanogaster OX=7227 GN=RpS6 PE=3 SV=1
D1FYT5	69.80	7	Carbamidomethylation	17174441	Odorant-binding protein 99b OS=Drosophila melanogaster OX=7227 GN=Obp99b PE=4 SV=1
Q6NNE3	65.90	8		23185.72	RH35841p (Fragment) OS=Drosophila melanogaster OX=7227 PE=2 SV=1
Q4V4W5	14.51	9	Carbamidomethylation	65172.14	60S ribosomal protein L8 (Fragment) OS=Drosophila melanogaster OX=7227 GN=CG31664 PE=2 SV=1
A4V383	27.27	7	Carbamidomethylation	46897582	NADH dehydrogenase [ubiquinone] 1 alpha subcomplex subunit 10, mitochondrial OS=Drosophila melanogaster OX=7227 GN=ND-42 PE=1 SV=1
X2JCS6	43.54	12	Carbamidomethylation	30731799	60S ribosomal protein L7a OS=Drosophila melanogaster OX=7227 GN=RpL7A PE=3 SV=1
Q9VRL0	38.11	7		33764.23	Cytochrome c1, isoform A OS=Drosophila melanogaster OX=7227 GN=Cyt-c1 PE=1 SV=1
Q7KTC0	10.07	7		173593.52	Multidrug-Resistance like protein 1, isoform I OS=Drosophila melanogaster OX=7227 GN=MRP PE=1 SV=1
Q9I7N0	10.08	7		173369.28	FI23224p1 OS=Drosophila melanogaster OX=7227 GN=MRP PE=1 SV=2
Q7KTC2	10.08	7		173733.78	Multidrug-Resistance like protein 1, isoform N OS=Drosophila melanogaster OX=7227 GN=MRP PE=1 SV=1
Q7KTC7	10.08	7		173176.08	Multidrug-Resistance like protein 1, isoform C OS=Drosophila melanogaster OX=7227 GN=MRP PE=1 SV=1
Q9VK56	10.07	7		173400.31	Multidrug-Resistance like protein 1, isoform A OS=Drosophila melanogaster OX=7227 GN=MRP PE=1 SV=4
Q7KTB8	10.08	7		173806.9	Multidrug-Resistance like protein 1, isoform Q OS=Drosophila melanogaster OX=7227 GN=MRP PE=1 SV=1
Q7KTB9	10.08	7		173595.44	Multidrug-Resistance like protein 1, isoform L OS=Drosophila melanogaster OX=7227 GN=MRP PE=1 SV=1
Q7KTB7	10.08	7		173530.36	Multidrug-Resistance like protein 1, isoform M OS=Drosophila melanogaster OX=7227 GN=MRP PE=1 SV=1
Q7KTC3	10.08	7		173794.73	Multidrug-Resistance like protein 1, isoform J OS=Drosophila melanogaster OX=7227 GN=MRP PE=1 SV=1
Q7KTC6	10.08	7		173402.22	Multidrug-Resistance like protein 1, isoform G OS=Drosophila melanogaster OX=7227 GN=MRP PE=1 SV=1
Q7KTD0	10.08	7		173601.53	Multidrug-Resistance like protein 1, isoform D OS=Drosophila melanogaster OX=7227 GN=MRP PE=1 SV=1
Q8T9C5	10.08	7		173352.25	SD07655p OS=Drosophila melanogaster OX=7227 GN=MRP PE=2 SV=1
Q7KTC8	10.08	7		173659.69	Multidrug-Resistance like protein 1, isoform F OS=Drosophila melanogaster OX=7227 GN=MRP PE=1 SV=1
Q7KTC5	10.08	7		173613.69	Multidrug-Resistance like protein 1, isoform P OS=Drosophila melanogaster OX=7227 GN=MRP PE=1 SV=1
Q7KTC1	10.08	7		173852.89	Multidrug-Resistance like protein 1, isoform K OS=Drosophila melanogaster OX=7227 GN=MRP PE=1 SV=1
Q7KTC4	10.08	7		173337.14	Multidrug-Resistance like protein 1, isoform H OS=Drosophila melanogaster OX=7227 GN=MRP PE=1 SV=1
Q7KTC9	10.08	7		173540.58	Multidrug-Resistance like protein 1, isoform E OS=Drosophila melanogaster OX=7227 GN=MRP PE=1 SV=1
Q8IGA2	63.38	7		15837.05	SD12036p (Fragment) OS=Drosophila melanogaster OX=7227 GN=fabp PE=2 SV=1
Q9VGM2	69.23	7		14502534	Fatty acid binding protein, isoform B OS=Drosophila melanogaster OX=7227 GN=fabp PE=1 SV=1
A0A0B4K623	22.69	14	Carbamidomethylation	103116.29	C-1-tetrahydrofolate synthase, cytoplasmic OS=Drosophila melanogaster OX=7227 GN=pug PE=1 SV=1
I1WYH4	22.86	14	Carbamidomethylation	102299.46	C-1-tetrahydrofolate synthase, cytoplasmic (Fragment) OS=Drosophila melanogaster OX=7227 GN=pug-RC PE=2 SV=1
E8NH74	22.62	14	Carbamidomethylation	103503.77	C-1-tetrahydrofolate synthase, cytoplasmic OS=Drosophila melanogaster OX=7227 GN=pug-RD PE=2 SV=1
B7YZI0	01.11	8	Carbamidomethylation	92390.22	Vacuolar H[+] ATPase 44kD subunit, isoform F OS=Drosophila melanogaster OX=7227 GN=Vha44 PE=1 SV=1
M9NEW1	52.29	5		17497494	Myosin light chain cytoplasmic, isoform B OS=Drosophila melanogaster OX=7227 GN=Mlc-c PE=4 SV=1
Q9VFQ9	27.95	9	Carbamidomethylation	55534047	Dipeptidase B, isoform A OS=Drosophila melanogaster OX=7227 GN=Dip-B PE=1 SV=2
A0A0B4LFB3	26.87	5	Carbamidomethylation	44086.76	Eukaryotic translation initiation factor 3 subunit M OS=Drosophila melanogaster OX=7227 GN=eIF3m PE=3 SV=1
Q8T4C4	12.06	5	Oxidation (M)	67710.04	ATP synthase subunit beta OS=Drosophila melanogaster OX=7227 GN=ATPsynbetaL PE=2 SV=1
M9PG76	33.44	9	Carbamidomethylation	34202.41	60S acidic ribosomal protein P0 OS=Drosophila melanogaster OX=7227 GN=RpLP0 PE=3 SV=1
Q7K511	25.33	7	Carbamidomethylation	58364055	CG3835-RA OS=Drosophila melanogaster OX=7227 GN=D2hgdh PE=1 SV=1
A0A0F6QCQ6	25.33	7	Carbamidomethylation	58450145	CG3835-RA OS=Drosophila melanogaster OX=7227 GN=CG3835 PE=3 SV=1
O46096	25.33	7	Carbamidomethylation	58422.09	CG3835-RA OS=Drosophila melanogaster OX=7227 GN=D2hgdh PE=3 SV=1
Q9VM12	52.04	13	Carbamidomethylation	33935566	MIP26555p1 OS=Drosophila melanogaster OX=7227 GN=Dmel\CG5958 PE=1 SV=1
M9PFF0	32.11	14		24951.17	60S ribosomal protein L13 OS=Drosophila melanogaster OX=7227 GN=RpL13 PE=1 SV=1
Q95U20	13.93	8	Oxidation (M)	107203.48	Dynamin-like 120 kDa protein, form S1 OS=Drosophila melanogaster OX=7227 GN=Opa1 PE=1 SV=1
A0A0B4LFB8	13.98	8	Oxidation (M)	106932195	Dynamin-like 120 kDa protein, form S1 OS=Drosophila melanogaster OX=7227 GN=Opa1 PE=1 SV=1
E8NH94	13.42	8	Oxidation (M)	111496195	Dynamin-like 120 kDa protein, form S1 OS=Drosophila melanogaster OX=7227 GN=opa1-like-RA PE=2 SV=1
A0A0B4LGF5	13.42	8	Oxidation (M)	111523.23	Dynamin-like 120 kDa protein, form S1 OS=Drosophila melanogaster OX=7227 GN=Opa1 PE=1 SV=1
A1Z9N0	13.37	8	Oxidation (M)	111794.5	Dynamin-like 120 kDa protein, form S1 OS=Drosophila melanogaster OX=7227 GN=Opa1 PE=1 SV=1
Q9I7J0	51.48	7		19115.75	GH21596p OS=Drosophila melanogaster OX=7227 GN=Dmel\CG5023 PE=1 SV=1
E2QD65	59.62	12		17291.1	Ribosomal protein S19a, isoform C OS=Drosophila melanogaster OX=7227 GN=RpS19a PE=1 SV=1
A0A0H4XWW0	13.03	7	Carbamidomethylation	85081.14	RNA helicase OS=Drosophila melanogaster OX=7227 GN=bel-RB PE=2 SV=1
M9W6J0	13.02	7	Carbamidomethylation	85138.19	RNA helicase OS=Drosophila melanogaster OX=7227 GN=bel-RB PE=2 SV=1
A0A0B4KGU4	01.12	7	Carbamidomethylation	85413.54	RNA helicase OS=Drosophila melanogaster OX=7227 GN=bel PE=4 SV=1
M9PJP0	29.30	7	Carbamidomethylation	31965379	Nipsnap, isoform F OS=Drosophila melanogaster OX=7227 GN=Nipsnap PE=3 SV=2
A0A0B4KHZ1	33.83	8		45779004	Lipid storage droplet-1, isoform D OS=Drosophila melanogaster OX=7227 GN=Lsd-1 PE=1 SV=1
Q9I7Q6	74.29	4		11195386	FI01403p OS=Drosophila melanogaster OX=7227 GN=Lcp65Ag3 PE=1 SV=1
X2JC82	52.58	7	Carbamidomethylation	23616615	Heat shock protein 27, isoform B OS=Drosophila melanogaster OX=7227 GN=Hsp27 PE=3 SV=1
Q9VUK8	14.51	6	Carbamidomethylation	85191.82	Diadenosine tetraphosphate synthetase OS=Drosophila melanogaster OX=7227 GN=GlyRS PE=1 SV=1
C9QP25	14.51	6	Carbamidomethylation	85177.8	Diadenosine tetraphosphate synthetase OS=Drosophila melanogaster OX=7227 GN=Aats-gly-RB PE=2 SV=1
Q961R8	16.35	6	Carbamidomethylation	75803.95	Diadenosine tetraphosphate synthetase OS=Drosophila melanogaster OX=7227 GN=GlyRS PE=1 SV=1
B9EQV2	41.92	6		26242594	Ferritin (Fragment) OS=Drosophila melanogaster OX=7227 GN=Fer1HCH-RB PE=2 SV=1
Q7KRU8	46.83	6		23145598	Ferritin OS=Drosophila melanogaster OX=7227 GN=Fer1HCH PE=1 SV=1
H1UUD2	56.80	6		19241904	Ferritin OS=Drosophila melanogaster OX=7227 GN=Fer1HCH PE=1 SV=1
Q7KMQ5	53.33	6		20496309	Ferritin (Fragment) OS=Drosophila melanogaster OX=7227 GN=Fer1HCH PE=3 SV=1
B8A405	39.67	6		27608418	Ferritin OS=Drosophila melanogaster OX=7227 GN=Fer1HCH PE=1 SV=1
A0A0B4KI27	39.18	6		27895795	Ferritin OS=Drosophila melanogaster OX=7227 GN=Fer1HCH PE=1 SV=1
Q9VU43	01.12	8	Carbamidomethylation	107593.17	FI04407p OS=Drosophila melanogaster OX=7227 GN=Srrm1 PE=1 SV=1
Q9VM18	42.39	8	Oxidation (M)	31253162	Trehalose 6-phosphate phosphatase OS=Drosophila melanogaster OX=7227 GN=21430192 PE=1 SV=1
C0H6Z8	52.78	11		20159.91	GM15153p (Fragment) OS=Drosophila melanogaster OX=7227 GN=RpS10b-RB PE=2 SV=1
M9NEQ9	59.38	11		17878.33	Ribosomal protein S10b, isoform D OS=Drosophila melanogaster OX=7227 GN=RpS10b PE=1 SV=1
B7ZWP7	51.08	11		20872.67	RH14172p (Fragment) OS=Drosophila melanogaster OX=7227 GN=RpS10b-RB PE=2 SV=1
D4G7H1	53.07	11		20003723	FI14147p (Fragment) OS=Drosophila melanogaster OX=7227 GN=RpS10b-RC PE=2 SV=1
Q961L4	23.04	5	Carbamidomethylation	47029703	Death resistor Adh domain containing target, isoform C OS=Drosophila melanogaster OX=7227 GN=Drat PE=1 SV=1
G3LFI2	26.25	5	Carbamidomethylation	41373.52	CG1600-PA OS=Drosophila melanogaster OX=7227 GN=CG1600 PE=4 SV=1
Q0E9G4	26.25	5	Carbamidomethylation	41387547	CG1600-PA OS=Drosophila melanogaster OX=7227 GN=Drat PE=1 SV=1
G3LFG9	26.25	5	Carbamidomethylation	41417.57	CG1600-PA OS=Drosophila melanogaster OX=7227 GN=CG1600 PE=4 SV=1
C8VV50	17.38	7	Carbamidomethylation	66111.38	RE63353p OS=Drosophila melanogaster OX=7227 GN=CG10724-RB PE=2 SV=1
Q5U0Z2	38.36	10	Carbamidomethylation	42732125	LD30448p OS=Drosophila melanogaster OX=7227 GN=CG10576 PE=2 SV=2
Q9VRP2	38.36	10	Carbamidomethylation	42773.26	Uncharacterized protein, isoform A OS=Drosophila melanogaster OX=7227 GN=BEST:CK00496 PE=1 SV=1
Q8IGR0	47.44	9	Carbamidomethylation; Oxidation (M)	17939.92	40S ribosomal protein S27a OS=Drosophila melanogaster OX=7227 GN=aru PE=2 SV=1
Q960C4	8.00	8	Carbamidomethylation	122728.89	SD07741p OS=Drosophila melanogaster OX=7227 GN=Srrm234 PE=2 SV=1
Q7YZ99	8.00	8	Carbamidomethylation	122659805	Serine-arginine repetitive matrix 2/3/4, isoform A OS=Drosophila melanogaster OX=7227 GN=Srrm234 PE=1 SV=1
Q9W0B0	01.07	8	Carbamidomethylation	127279984	Serine-arginine repetitive matrix 2/3/4, isoform C OS=Drosophila melanogaster OX=7227 GN=Srrm234 PE=1 SV=2
E2QCG7	15.07	6		80441.48	Eukaryotic translation initiation factor 3 subunit B OS=Drosophila melanogaster OX=7227 GN=eIF3b PE=1 SV=1
D3DMY5	32.43	7	Carbamidomethylation; Oxidation (M)	29535273	AT09839p (Fragment) OS=Drosophila melanogaster OX=7227 GN=14-3-3epsilon-RD PE=2 SV=1
C6TP70	32.06	7	Carbamidomethylation; Oxidation (M)	29798525	MIP08648p OS=Drosophila melanogaster OX=7227 GN=14-3-3epsilon-RA PE=2 SV=1
Q7K485	27.55	8	Carbamidomethylation	42472.67	Cathepsin D OS=Drosophila melanogaster OX=7227 GN=cathD PE=1 SV=1
Q9V434	19.89	7	Carbamidomethylation	63931.58	Asparagine--tRNA ligase OS=Drosophila melanogaster OX=7227 GN=AsnRS PE=1 SV=1
M9NE68	68.82	11	Carbamidomethylation	20629324	Heat shock protein 23, isoform B OS=Drosophila melanogaster OX=7227 GN=Hsp23 PE=3 SV=1
Q95TP9	32.26	9	Carbamidomethylation	24696074	40S ribosomal protein S6 OS=Drosophila melanogaster OX=7227 GN=RpS6 PE=1 SV=1
Q9V9M7	52.20	10	Carbamidomethylation	18475734	60S ribosomal protein L21 OS=Drosophila melanogaster OX=7227 GN=RpL21 PE=1 SV=1
Q8IPJ7	21.82	8	Carbamidomethylation	62866992	Cytochrome P450 reductase, isoform B OS=Drosophila melanogaster OX=7227 GN=Cpr PE=1 SV=1
M9PCQ1	17.67	8	Carbamidomethylation	76346.78	NADPH--cytochrome P450 reductase OS=Drosophila melanogaster OX=7227 GN=Cpr PE=1 SV=1
A0A6C0PTF0	17.67	8	Carbamidomethylation	76358836	NADPH--cytochrome P450 reductase OS=Drosophila melanogaster OX=7227 PE=2 SV=1
D3DMD4	20.76	8	Carbamidomethylation	66125875	GH28443p (Fragment) OS=Drosophila melanogaster OX=7227 GN=Cpr-RB PE=2 SV=1
Q9NHV8	22.40	7	Carbamidomethylation	60225906	Putative cytoplasmic aminopeptidase OS=Drosophila melanogaster OX=7227 GN=grsm PE=2 SV=1
Q8IH82	19.08	7	Carbamidomethylation	71177484	AT31511p OS=Drosophila melanogaster OX=7227 GN=grsm PE=2 SV=1
A0A0C4FEI8	19.08	7	Carbamidomethylation	71179.5	Granny smith, isoform F OS=Drosophila melanogaster OX=7227 GN=grsm PE=1 SV=1
Q9V3D8	22.40	7	Carbamidomethylation	60169844	GH27579p OS=Drosophila melanogaster OX=7227 GN=grsm PE=1 SV=1
M9PIG8	33.84	6		42618445	26S proteasome non-ATPase regulatory subunit 4 OS=Drosophila melanogaster OX=7227 GN=Rpn10 PE=3 SV=1
C6SUW3	45.13	15		22623447	40S ribosomal protein S9 OS=Drosophila melanogaster OX=7227 GN=RpS9 PE=1 SV=1
T2FFB7	15.42	8	Carbamidomethylation	107741.49	Alanine--tRNA ligase OS=Drosophila melanogaster OX=7227 GN=Aats-ala-RB PE=2 SV=1
A0A1B2AJL4	47.10	10	Carbamidomethylation	18105277	40S ribosomal protein S11 (Fragment) OS=Drosophila melanogaster OX=7227 PE=2 SV=1
L0CPL5	48.34	10	Carbamidomethylation	17615496	40S ribosomal protein S11 (Fragment) OS=Drosophila melanogaster OX=7227 GN=RPS11 PE=3 SV=1
L0CPK9	48.34	10	Carbamidomethylation	17624.74	40S ribosomal protein S11 (Fragment) OS=Drosophila melanogaster OX=7227 GN=RPS11 PE=3 SV=1
L0CPM0	48.34	10	Carbamidomethylation	17631496	40S ribosomal protein S11 (Fragment) OS=Drosophila melanogaster OX=7227 GN=RPS11 PE=3 SV=1
L0CRF4	48.34	10	Carbamidomethylation	17598977	40S ribosomal protein S11 (Fragment) OS=Drosophila melanogaster OX=7227 GN=RPS11 PE=3 SV=1
Q9VG81	14.62	5		47250.43	RH49330p OS=Drosophila melanogaster OX=7227 GN=Sccpdh2 PE=1 SV=1
Q9V470	43.03	10	Carbamidomethylation	45037965	Succinate--CoA ligase [GDP-forming] subunit beta, mitochondrial OS=Drosophila melanogaster OX=7227 GN=ScsbetaG PE=1 SV=1
Q4U2G8	13.47	7	Carbamidomethylation	100998.46	LD02432p OS=Drosophila melanogaster OX=7227 GN=Dmel\CG11961 PE=1 SV=1
Q95SI7	41.98	8	Carbamidomethylation	32293.27	GH23390p OS=Drosophila melanogaster OX=7227 GN=Dmel\CG6028 PE=1 SV=1
A4V4A5	50.46	9	Carbamidomethylation	24708396	GTP-binding nuclear protein OS=Drosophila melanogaster OX=7227 GN=Ran PE=1 SV=1
A0A0B4LFD9	35.66	6		16016638	40S ribosomal protein S23 OS=Drosophila melanogaster OX=7227 GN=RpS23 PE=2 SV=1
M9MRD1	01.02	13		1405147.8	Muscle-specific protein 300 kDa, isoform D OS=Drosophila melanogaster OX=7227 GN=Msp300 PE=1 SV=1
M9PC84	01.02	13		1401150.4	Muscle-specific protein 300 kDa, isoform L OS=Drosophila melanogaster OX=7227 GN=Msp300 PE=1 SV=1
M9PCM8	01.02	13		1358378.5	Muscle-specific protein 300 kDa, isoform K OS=Drosophila melanogaster OX=7227 GN=Msp300 PE=1 SV=1
M9MRF5	01.02	13		1365996.0	Muscle-specific protein 300 kDa, isoform H OS=Drosophila melanogaster OX=7227 GN=Msp300 PE=1 SV=1
M9MRD6	01.02	13		1367595.9	Muscle-specific protein 300 kDa, isoform I OS=Drosophila melanogaster OX=7227 GN=Msp300 PE=1 SV=1
A0A1B2AL87	58.78	5	Carbamidomethylation	14371.35	GEO04249p1 (Fragment) OS=Drosophila melanogaster OX=7227 PE=2 SV=1
Q8SZ83	25.81	5	Carbamidomethylation	30462041	RE13914p OS=Drosophila melanogaster OX=7227 GN=miple2 PE=2 SV=1
M9PDI0	25.53	5	Carbamidomethylation	30745418	Midkine and pleiotrophin 2, isoform D OS=Drosophila melanogaster OX=7227 GN=miple2 PE=1 SV=1
M9PE21	25.62	5	Carbamidomethylation	30745463	Midkine and pleiotrophin 2, isoform E OS=Drosophila melanogaster OX=7227 GN=miple2 PE=1 SV=1
Q9U3W4	25.81	5	Carbamidomethylation	30480146	Miple2 OS=Drosophila melanogaster OX=7227 GN=miple2 PE=2 SV=1
Q9W0S4	25.81	5	Carbamidomethylation	30461.1	FI07208p OS=Drosophila melanogaster OX=7227 GN=miple2 PE=1 SV=1
A0A0B4KH34	25.62	8	Carbamidomethylation	35944715	Annexin OS=Drosophila melanogaster OX=7227 GN=AnxB9 PE=1 SV=1
Q9VKB0	16.60	11	Carbamidomethylation	85978.12	Threonyl-tRNA synthetase OS=Drosophila melanogaster OX=7227 GN=ThrRS PE=1 SV=2
Q8IGC5	17.44	11	Carbamidomethylation	81628.99	Threonyl-tRNA synthetase OS=Drosophila melanogaster OX=7227 GN=ThrRS PE=2 SV=1
Q8IP94	17.97	11	Carbamidomethylation	79345.45	Threonyl-tRNA synthetase OS=Drosophila melanogaster OX=7227 GN=ThrRS PE=1 SV=1
Q7KV69	04.03	8		474047.62	Karst, isoform B OS=Drosophila melanogaster OX=7227 GN=kst PE=1 SV=1
A8JNJ6	01.03	8		497553.6	Karst, isoform E OS=Drosophila melanogaster OX=7227 GN=kst PE=1 SV=2
Q9VZQ3	04.05	8		471639.84	Karst, isoform A OS=Drosophila melanogaster OX=7227 GN=kst PE=1 SV=1
M9PBL6	01.03	8		495963.84	Karst, isoform G OS=Drosophila melanogaster OX=7227 GN=kst PE=1 SV=1
Q7KV70	01.03	8		483685.7	Karst, isoform C OS=Drosophila melanogaster OX=7227 GN=kst PE=1 SV=1
C9QP83	26.52	5		37486133	MIP13067p (Fragment) OS=Drosophila melanogaster OX=7227 GN=CG9776-RA PE=2 SV=1
Q9VLG9	29.21	8		52205.6	Argininosuccinate lyase, isoform B OS=Drosophila melanogaster OX=7227 GN=Argl PE=1 SV=3
Q5U189	28.48	8		53395938	RE37426p (Fragment) OS=Drosophila melanogaster OX=7227 GN=Argl PE=2 SV=1
D0Z741	28.48	8		53377902	FI12865p (Fragment) OS=Drosophila melanogaster OX=7227 GN=CG9515-RA PE=2 SV=1
Q9VCC6	21.32	6	Carbamidomethylation	59938754	GM05240p OS=Drosophila melanogaster OX=7227 GN=Dmel\CG6178 PE=1 SV=1
Q9VWK3	24.95	7	Carbamidomethylation	50912.37	GH13361p OS=Drosophila melanogaster OX=7227 GN=Mur18B PE=2 SV=1
A0A1W5PXG3	01.07	8		174514.19	AF4/FMR2 family member lilli OS=Drosophila melanogaster OX=7227 GN=lilli PE=4 SV=1
M9PCF6	01.07	8		173034.33	AF4/FMR2 family member lilli OS=Drosophila melanogaster OX=7227 GN=lilli PE=4 SV=1
Q9VGQ1	01.10	5		49924074	Dihydrolipoyllysine-residue succinyltransferase component of 2-oxoglutarate dehydrogenase complex, mitochondrial OS=Drosophila melanogaster OX=7227 GN=alpha-KGDHC PE=1 SV=1
O96299	32.50	6	Carbamidomethylation	38661754	LD47736p OS=Drosophila melanogaster OX=7227 GN=Sodh-2 PE=1 SV=1
Q9VB10	22.82	6	Carbamidomethylation	44354.07	GH01709p OS=Drosophila melanogaster OX=7227 GN=Dmel\CG5590 PE=1 SV=1
Q9W4C1	13.36	5	Carbamidomethylation; Oxidation (M)	62329285	IP13321p OS=Drosophila melanogaster OX=7227 GN=Dmel\CG15784 PE=1 SV=1
Q7PLE6	36.81	7	Carbamidomethylation	40266.28	Uncharacterized protein, isoform C OS=Drosophila melanogaster OX=7227 GN=Dmel\CG17691 PE=1 SV=3
Q8SZ03	36.81	7	Carbamidomethylation	40265297	RE25729p OS=Drosophila melanogaster OX=7227 GN=CG17691 PE=2 SV=1
H0RNB9	34.27	7	Carbamidomethylation	43655.41	FI17126p1 (Fragment) OS=Drosophila melanogaster OX=7227 GN=CG17691-RE PE=2 SV=1
Q9VQL1	30.74	10	Carbamidomethylation; Oxidation (M)	56455.55	Seryl-tRNA synthetase OS=Drosophila melanogaster OX=7227 GN=SerRS PE=1 SV=1
Q9VSL8	01.05	8		306993.8	Rhea, isoform B OS=Drosophila melanogaster OX=7227 GN=rhea PE=1 SV=1
M9PBW9	01.05	8		304656.38	Rhea, isoform G OS=Drosophila melanogaster OX=7227 GN=rhea PE=1 SV=1
M9PEJ8	01.05	8		291551.0	Rhea, isoform H OS=Drosophila melanogaster OX=7227 GN=rhea PE=1 SV=1
Q9XYZ6	17.15	6	Carbamidomethylation	75470.24	Peptidyl-prolyl cis-trans isomerase OS=Drosophila melanogaster OX=7227 GN=UKL PE=2 SV=1
E5KZ94	15.18	8	Carbamidomethylation	93375445	AGO2 (Fragment) OS=Drosophila melanogaster OX=7227 PE=4 SV=1
Q9VH09	01.12	5	Carbamidomethylation	109713.8	Glycine cleavage system P protein OS=Drosophila melanogaster OX=7227 GN=Dmel\CG3999 PE=1 SV=1
Q8IR57	20.87	5		34908918	RE22786p OS=Drosophila melanogaster OX=7227 GN=Dmel\CG32603 PE=1 SV=1
Q9VSU2	01.03	6	Carbamidomethylation	309061.88	Tequila, isoform G OS=Drosophila melanogaster OX=7227 GN=teq PE=1 SV=4
E1JI93	01.04	6	Carbamidomethylation	263959.22	Tequila, isoform F OS=Drosophila melanogaster OX=7227 GN=teq PE=1 SV=2
E1JJM9	60.00	8	Oxidation (M)	14771441	GEO07866p1 OS=Drosophila melanogaster OX=7227 GN=RpS15Aa PE=1 SV=1
Q7KM15	50.30	6		17738031	Transcription factor BTF3 OS=Drosophila melanogaster OX=7227 GN=bic PE=1 SV=1
Q9VNF8	17.46	8	Carbamidomethylation	86802164	Protein transport protein SEC23 OS=Drosophila melanogaster OX=7227 GN=Sec23 PE=1 SV=2
A0A0B4K6T4	17.31	8	Carbamidomethylation	87468945	Protein transport protein SEC23 OS=Drosophila melanogaster OX=7227 GN=Sec23 PE=1 SV=1
A0A0B4K5Z8	17.29	8	Carbamidomethylation	87568.08	Protein transport protein SEC23 OS=Drosophila melanogaster OX=7227 GN=Sec23 PE=1 SV=1
Q9NFN9	17.56	8	Carbamidomethylation	86502836	Protein transport protein SEC23 OS=Drosophila melanogaster OX=7227 GN=Sec23 PE=3 SV=1
Q9W1B9	44.85	6	Carbamidomethylation	17673617	60S ribosomal protein L12 OS=Drosophila melanogaster OX=7227 GN=RpL12 PE=1 SV=1
Q4V5X9	24.10	6	Carbamidomethylation	32061621	60S ribosomal protein L12 OS=Drosophila melanogaster OX=7227 GN=RpL12 PE=2 SV=1
M9PHM6	34.57	5	Carbamidomethylation	21664527	60S ribosomal protein L18 OS=Drosophila melanogaster OX=7227 GN=RpL18 PE=3 SV=1
A8DYI3	19.54	5	Carbamidomethylation	62230375	Phosphoenolpyruvate carboxykinase (GTP) OS=Drosophila melanogaster OX=7227 GN=Pepck2 PE=1 SV=1
Q7JXB5	17.24	5	Carbamidomethylation	70672336	Phosphoenolpyruvate carboxykinase (GTP) OS=Drosophila melanogaster OX=7227 GN=Pepck2 PE=1 SV=1
Q9W2M4	24.66	4		31556.31	Uncharacterized protein OS=Drosophila melanogaster OX=7227 GN=Dmel\CG10527 PE=1 SV=1
X2JKF2	09.02	4	Carbamidomethylation	78148.87	Uncharacterized protein, isoform B OS=Drosophila melanogaster OX=7227 GN=Dmel\CG9213 PE=3 SV=1
Q9VN31	17.97	9	Carbamidomethylation	78615.43	Factor interacting with poly(A) polymerase 1 OS=Drosophila melanogaster OX=7227 GN=Fip1 PE=1 SV=1
Q9V3T2	26.14	5	Carbamidomethylation	33594.19	EG:BACR19J1.2 protein OS=Drosophila melanogaster OX=7227 GN=Dmel\CG5254 PE=1 SV=1
A0A0B4KEM6	53.57	3		11979544	Larval cuticle protein 4, isoform B OS=Drosophila melanogaster OX=7227 GN=Lcp4 PE=4 SV=1
M9PB21	01.03	6		265970.75	3-oxoacyl-[acyl-carrier-protein] reductase OS=Drosophila melanogaster OX=7227 GN=FASN2 PE=1 SV=1
Q9VQL6	01.03	6		265871.62	3-oxoacyl-[acyl-carrier-protein] reductase OS=Drosophila melanogaster OX=7227 GN=FASN2 PE=1 SV=1
Q9VKW5	16.40	7		86311.47	Post-proline cleaving enzyme OS=Drosophila melanogaster OX=7227 GN=Dmel\CG5355 PE=1 SV=2
D5A7S2	77.78	6	Carbamidomethylation	13392493	MIP20743p OS=Drosophila melanogaster OX=7227 GN=scu PE=1 SV=1
Q7KSQ0	37.22	11	Carbamidomethylation	34093.58	LD46175p OS=Drosophila melanogaster OX=7227 GN=sea PE=1 SV=1
Q8IHC2	01.12	6	Carbamidomethylation	77813.93	AT15050p OS=Drosophila melanogaster OX=7227 GN=Trap1 PE=2 SV=1
A1Z6L9	01.12	6	Carbamidomethylation	77963.04	FI21274p1 OS=Drosophila melanogaster OX=7227 GN=Trap1 PE=1 SV=1
Q7KNF3	01.12	6	Carbamidomethylation	77418.37	Hsp90-related protein TRAP1 OS=Drosophila melanogaster OX=7227 GN=Trap1 PE=2 SV=1
A0A0B4KEF3	53.57	3		11857.46	GEO07188p1 OS=Drosophila melanogaster OX=7227 GN=Lcp3 PE=2 SV=1
C7LA76	11.08	4		70180.99	LP11008p OS=Drosophila melanogaster OX=7227 GN=Hsp70Ba-RA PE=2 SV=1
F3YDH1	11.08	4		70253055	LP11561p OS=Drosophila melanogaster OX=7227 GN=Hsp70Bbb-RA PE=2 SV=1
F3YDI6	11.06	4		70090.84	LP03941p OS=Drosophila melanogaster OX=7227 GN=Hsp70Ab-RA PE=2 SV=1
M9PD73	01.07	5		166369.27	Thioester-containing protein 4, isoform B OS=Drosophila melanogaster OX=7227 GN=Tep4 PE=1 SV=1
A0ZWN2	01.12	5		101354016	Thiolester containing protein IV (Fragment) OS=Drosophila melanogaster OX=7227 GN=TepIV PE=3 SV=1
M9PDF6	01.07	5		166584.52	Thioester-containing protein 4, isoform D OS=Drosophila melanogaster OX=7227 GN=Tep4 PE=1 SV=1
A0ZWM4	01.12	5		101393.1	Thiolester containing protein IV (Fragment) OS=Drosophila melanogaster OX=7227 GN=TepIV PE=3 SV=1
A0ZWM2	01.12	5		101435055	Thiolester containing protein IV (Fragment) OS=Drosophila melanogaster OX=7227 GN=TepIV PE=3 SV=1
A0ZWP0	01.12	5		101379.08	Thiolester containing protein IV (Fragment) OS=Drosophila melanogaster OX=7227 GN=TepIV PE=3 SV=1
Q9VIT9	01.07	5		168542.92	Thioester-containing protein 4, isoform A OS=Drosophila melanogaster OX=7227 GN=Tep4 PE=1 SV=2
A0ZWN8	01.12	5		101407086	Thiolester containing protein IV (Fragment) OS=Drosophila melanogaster OX=7227 GN=TepIV PE=3 SV=1
Q9NFV5	01.07	5		168491.89	TEP4 protein OS=Drosophila melanogaster OX=7227 GN=Tep4 PE=2 SV=1
A0ZWN0	01.12	5		101435.18	Thiolester containing protein IV (Fragment) OS=Drosophila melanogaster OX=7227 GN=TepIV PE=3 SV=1
M9PDR0	01.07	5		168758.17	Thioester-containing protein 4, isoform C OS=Drosophila melanogaster OX=7227 GN=Tep4 PE=1 SV=1
A0A0B4KGE4	15.58	7	Carbamidomethylation	69320555	CD98 heavy chain, isoform G OS=Drosophila melanogaster OX=7227 GN=CD98hc PE=1 SV=1
A0A0B4KFA6	17.28	7	Carbamidomethylation	62961.46	CD98 heavy chain, isoform D OS=Drosophila melanogaster OX=7227 GN=CD98hc PE=1 SV=1
Q9VHX9	17.35	7	Carbamidomethylation	62677145	CD98 heavy chain, isoform A OS=Drosophila melanogaster OX=7227 GN=CD98hc PE=1 SV=1
Q8SYR7	17.35	7	Carbamidomethylation	62605.08	RE39378p OS=Drosophila melanogaster OX=7227 GN=CD98hc PE=2 SV=1
A0A0B4LG23	01.09	8	Carbamidomethylation	183876.42	Coracle, isoform G OS=Drosophila melanogaster OX=7227 GN=cora PE=1 SV=1
A0A0B4LFX4	01.09	8	Carbamidomethylation	173914.89	Coracle, isoform F OS=Drosophila melanogaster OX=7227 GN=cora PE=1 SV=1
Q24253	01.10	5		101179.73	AP complex subunit beta OS=Drosophila melanogaster OX=7227 GN=AP-1-2beta PE=1 SV=1
O97061	40.20	5		20822646	Ccp84Ad OS=Drosophila melanogaster OX=7227 GN=Ccp84Ad PE=4 SV=1
Q9VN44	16.29	6	Carbamidomethylation	123561.32	FI07923p OS=Drosophila melanogaster OX=7227 GN=Karybeta3 PE=1 SV=1
Q86NQ0	18.00	6	Carbamidomethylation	112309.62	GH07384p OS=Drosophila melanogaster OX=7227 GN=Karybeta3 PE=2 SV=1
Q9VZI1	44.15	5	Carbamidomethylation	20644309	Transgelin OS=Drosophila melanogaster OX=7227 GN=Chd64 PE=1 SV=2
M9PE30	47.43	5	Carbamidomethylation	19405938	Transgelin OS=Drosophila melanogaster OX=7227 GN=Chd64 PE=1 SV=1
Q9VKQ2	75.51	5		10762224	Uncharacterized protein, isoform A OS=Drosophila melanogaster OX=7227 GN=Dmel\CG17127 PE=1 SV=1
M9PDK5	15.81	6	Carbamidomethylation	53733863	V-type proton ATPase subunit H OS=Drosophila melanogaster OX=7227 GN=VhaSFD PE=3 SV=1
Q9VN55	14.31	4		60794.08	RNA polymerase II-associated factor 1 homolog OS=Drosophila melanogaster OX=7227 GN=atms PE=1 SV=1
Q8MR58	44.88	8		27345867	Electron transfer flavoprotein subunit beta (Fragment) OS=Drosophila melanogaster OX=7227 GN=CG7834 PE=2 SV=1
Q0KHZ6	45.06	8		27217693	Electron transfer flavoprotein subunit beta OS=Drosophila melanogaster OX=7227 GN=ETFB PE=1 SV=1
B5T1Z3	22.36	6		47349266	Uncharacterized protein Cyp6a23 (Fragment) OS=Drosophila melanogaster OX=7227 GN=Cyp6a23 PE=3 SV=1
Q9VLI0	01.11	7		111868.35	Alpha-mannosidase OS=Drosophila melanogaster OX=7227 GN=LManV PE=1 SV=1
Q9VF92	01.11	7	Carbamidomethylation	100230.56	ENL/AF9-related, isoform A OS=Drosophila melanogaster OX=7227 GN=ear PE=1 SV=1
A0A0B4KG69	01.11	7	Carbamidomethylation	101635.86	ENL/AF9-related, isoform B OS=Drosophila melanogaster OX=7227 GN=ear PE=1 SV=1
Q8IHH1	01.11	7	Carbamidomethylation	100159484	AT01735p OS=Drosophila melanogaster OX=7227 GN=ear PE=2 SV=1
Q8MZI5	26.69	9		26168.57	60S ribosomal protein L28 OS=Drosophila melanogaster OX=7227 PE=2 SV=1
D1Z3A1	43.75	9		16028.92	60S ribosomal protein L28 OS=Drosophila melanogaster OX=7227 GN=RpL28 PE=1 SV=1
A0A0B4KGP8	24.00	8		51484754	Protein-synthesizing GTPase OS=Drosophila melanogaster OX=7227 GN=eIF2gamma PE=1 SV=1
Q9W229	39.69	6	Carbamidomethylation	15047717	40S ribosomal protein S24 OS=Drosophila melanogaster OX=7227 GN=RpS24 PE=1 SV=1
A0A0B4KEG7	76.98	4		13487922	Larval cuticle protein 2, isoform B OS=Drosophila melanogaster OX=7227 GN=Lcp2 PE=4 SV=1
A0A126GUN6	01.04	5		233446.53	Z band alternatively spliced PDZ-motif protein 52, isoform X OS=Drosophila melanogaster OX=7227 GN=Zasp52 PE=1 SV=1
G3JX31	20.00	5		55528598	Z band alternatively spliced PDZ-motif protein 52, isoform O OS=Drosophila melanogaster OX=7227 GN=Zasp52 PE=1 SV=1
A0A0B4LGL0	01.04	5		227470.61	Z band alternatively spliced PDZ-motif protein 52, isoform W OS=Drosophila melanogaster OX=7227 GN=Zasp52 PE=1 SV=1
A0A0B4KEW3	01.07	5		142018.1	Z band alternatively spliced PDZ-motif protein 52, isoform M OS=Drosophila melanogaster OX=7227 GN=Zasp52 PE=1 SV=1
G3JX29	15.82	5		70936.32	Z band alternatively spliced PDZ-motif protein 52, isoform T OS=Drosophila melanogaster OX=7227 GN=Zasp52 PE=1 SV=1
A0A0B4KER6	01.08	5		137044.81	Z band alternatively spliced PDZ-motif protein 52, isoform N OS=Drosophila melanogaster OX=7227 GN=Zasp52 PE=1 SV=1
G3JX27	14.27	5		79441125	Z band alternatively spliced PDZ-motif protein 52, isoform R OS=Drosophila melanogaster OX=7227 GN=Zasp52 PE=1 SV=1
C1C3E7	22.94	5		48795973	MIP09364p OS=Drosophila melanogaster OX=7227 GN=Zasp52 PE=1 SV=1
G3JX32	01.10	5		102244695	Z band alternatively spliced PDZ-motif protein 52, isoform V OS=Drosophila melanogaster OX=7227 GN=Zasp52 PE=1 SV=1
G3JX28	13.09	5		85676.18	Z band alternatively spliced PDZ-motif protein 52, isoform S OS=Drosophila melanogaster OX=7227 GN=Zasp52 PE=1 SV=1
A0A0B4KFR8	01.11	5		96268766	Z band alternatively spliced PDZ-motif protein 52, isoform L OS=Drosophila melanogaster OX=7227 GN=Zasp52 PE=1 SV=1
G3JX30	14.39	5		77171375	Z band alternatively spliced PDZ-motif protein 52, isoform U OS=Drosophila melanogaster OX=7227 GN=Zasp52 PE=1 SV=1
A0A0B4LF88	01.09	7	Carbamidomethylation	151135.55	Tripeptidyl-peptidase 2 OS=Drosophila melanogaster OX=7227 GN=TppII PE=4 SV=1
A0A0B4LGC0	01.09	7	Carbamidomethylation	148909.06	Tripeptidyl-peptidase 2 OS=Drosophila melanogaster OX=7227 GN=TppII PE=4 SV=1
Q9VD01	51.70	6		19608285	LP12095p OS=Drosophila melanogaster OX=7227 GN=Pebp1 PE=1 SV=1
Q9VEI6	46.48	6	Carbamidomethylation	16145.06	Sgs5bis OS=Drosophila melanogaster OX=7227 GN=Sgs5bis PE=4 SV=1
D3DMY9	44.59	6	Carbamidomethylation	16837.79	LP16703p (Fragment) OS=Drosophila melanogaster OX=7227 GN=CG7587-RA PE=2 SV=1
Q9VHC0	19.25	6	Carbamidomethylation	41848.86	LD23870p OS=Drosophila melanogaster OX=7227 GN=RnpS1 PE=1 SV=2
Q8MRC3	16.70	8		67271.01	Cactin OS=Drosophila melanogaster OX=7227 GN=cactin PE=2 SV=1
G7H815	01.12	8		89556.05	Cactin (Fragment) OS=Drosophila melanogaster OX=7227 GN=cactin-RA PE=2 SV=1
Q9V3L8	43.90	5		21416.42	Ccp84Aa OS=Drosophila melanogaster OX=7227 GN=Ccp84Aa PE=2 SV=1
Q9U916	25.86	5		46809477	Calreticulin OS=Drosophila melanogaster OX=7227 GN=Calr PE=2 SV=1
Q53YH3	25.86	5		46808492	Calreticulin OS=Drosophila melanogaster OX=7227 GN=Calr PE=1 SV=1
A0A0F6QEI3	18.89	6	Carbamidomethylation	57463707	Cyp4d1-RB OS=Drosophila melanogaster OX=7227 GN=Cyp4d1 PE=3 SV=1
Q8MS75	18.89	6	Carbamidomethylation	57439.77	Cyp4d1-RB OS=Drosophila melanogaster OX=7227 GN=Cyp4d1 PE=2 SV=1
A0A0F6QEN6	18.89	6	Carbamidomethylation	57399664	Cyp4d1-RB OS=Drosophila melanogaster OX=7227 GN=Cyp4d1 PE=3 SV=1
A0A0F6QEP3	18.89	6	Carbamidomethylation	57385637	Cyp4d1-RB OS=Drosophila melanogaster OX=7227 GN=Cyp4d1 PE=3 SV=1
A0A0F6QEL7	18.89	6	Carbamidomethylation	57413688	Cyp4d1-RB OS=Drosophila melanogaster OX=7227 GN=Cyp4d1 PE=3 SV=1
X2JAW6	01.07	5		182339.28	Laminin B2, isoform B OS=Drosophila melanogaster OX=7227 GN=LanB2 PE=4 SV=1
C0IN41	27.92	6	Carbamidomethylation	52718.86	Phe-4-monooxygenase OS=Drosophila melanogaster OX=7227 GN=Hn PE=2 SV=1
M9PBV1	28.54	6	Carbamidomethylation	51660426	Phe-4-monooxygenase OS=Drosophila melanogaster OX=7227 GN=Hn PE=1 SV=1
B0LQU2	27.62	6	Carbamidomethylation	53402.58	Phe-4-monooxygenase OS=Drosophila melanogaster OX=7227 GN=Henna PE=2 SV=1
Q59E23	28.86	6	Carbamidomethylation	50976707	Phe-4-monooxygenase OS=Drosophila melanogaster OX=7227 GN=Hn PE=1 SV=1
A0A0B4LGZ5	37.50	9	Carbamidomethylation	21112443	Ribosomal protein L11, isoform B OS=Drosophila melanogaster OX=7227 GN=RpL11 PE=1 SV=1
M9PD27	20.37	4	Carbamidomethylation	48991863	Eukaryotic peptide chain release factor subunit 1 OS=Drosophila melanogaster OX=7227 GN=eRF1 PE=1 SV=1
M9PFR9	19.91	4	Carbamidomethylation	49777117	Eukaryotic peptide chain release factor subunit 1 OS=Drosophila melanogaster OX=7227 GN=eRF1 PE=1 SV=1
D1Z373	20.32	4	Carbamidomethylation	49160035	Eukaryotic peptide chain release factor subunit 1 OS=Drosophila melanogaster OX=7227 GN=eRF1-RC PE=2 SV=1
A0A0B4LG52	58.78	12	Carbamidomethylation	16774652	GEO08239p1 OS=Drosophila melanogaster OX=7227 GN=RpS16 PE=2 SV=1
Q9VM49	14.98	6		66481.93	Caper, isoform A OS=Drosophila melanogaster OX=7227 GN=Caper PE=1 SV=1
Q8IR01	19.80	3		39766633	LD43171p OS=Drosophila melanogaster OX=7227 GN=Dmel\CG32564 PE=2 SV=1
M9NCS8	01.08	4		118749.27	Glutactin, isoform D OS=Drosophila melanogaster OX=7227 GN=Glt PE=4 SV=1
A0A1B2AL12	56.67	8	Carbamidomethylation	13487683	40S ribosomal protein S20 (Fragment) OS=Drosophila melanogaster OX=7227 PE=2 SV=1
Q9VAW1	01.10	7	Carbamidomethylation	112795.73	Moca-cyp, isoform A OS=Drosophila melanogaster OX=7227 GN=Moca-cyp PE=1 SV=1
Q8IGV4	01.10	7	Carbamidomethylation	116364805	RE23622p (Fragment) OS=Drosophila melanogaster OX=7227 GN=Moca-cyp PE=2 SV=1
Q8ISE5	01.10	7	Carbamidomethylation	112529.42	Peptidylprolyl cis-trans isomerase OS=Drosophila melanogaster OX=7227 GN=Moca-cyp PE=2 SV=1
F3YDP8	14.63	6		65977.53	Pre-mRNA-splicing factor SLU7 OS=Drosophila melanogaster OX=7227 GN=Slu7-RA PE=2 SV=1
Q9VU38	31.01	5	Carbamidomethylation	37774242	Adenosine kinase OS=Drosophila melanogaster OX=7227 GN=Adk2 PE=1 SV=1
Q9W1G7	24.32	5		42767.65	LD21576p OS=Drosophila melanogaster OX=7227 GN=Nap1 PE=1 SV=1
Q8IH88	13.09	5		75186586	AT28834p (Fragment) OS=Drosophila melanogaster OX=7227 GN=Hsc70-1 PE=2 SV=1
F3YDH5	13.38	5		73407.65	AT29089p (Fragment) OS=Drosophila melanogaster OX=7227 GN=Hsc70-1-RA PE=2 SV=1
B5RIV0	14.26	6	Carbamidomethylation	73610.58	Bubblegum, isoform C OS=Drosophila melanogaster OX=7227 GN=bgm PE=1 SV=1
A0A0B4LHL7	66.29	8	Carbamidomethylation	20200695	ATP synthase subunit d, mitochondrial OS=Drosophila melanogaster OX=7227 GN=ATPsynD PE=3 SV=1
Q8MQN7	28.38	4		32231088	Inositol-1-monophosphatase (Fragment) OS=Drosophila melanogaster OX=7227 GN=CG17029 PE=2 SV=1
Q9VUW2	29.58	4		30909463	Inositol-1-monophosphatase OS=Drosophila melanogaster OX=7227 GN=IMP PE=1 SV=1
B3DN78	01.03	7	Carbamidomethylation	411157.94	SD07123p OS=Drosophila melanogaster OX=7227 GN=CG10236-RA PE=2 SV=1
Q9VIS3	21.56	5		36196516	Fructose-bisphosphatase OS=Drosophila melanogaster OX=7227 GN=fbp PE=1 SV=1
X2JES1	22.36	5		34849047	Fructose-bisphosphatase OS=Drosophila melanogaster OX=7227 GN=fbp PE=1 SV=1
A0A0U1RVK6	20.99	5		37031414	Fructose-bisphosphatase OS=Drosophila melanogaster OX=7227 GN=fbp PE=1 SV=1
Q9VKR4	29.63	6	Carbamidomethylation	43420.74	Aminomethyltransferase OS=Drosophila melanogaster OX=7227 GN=Dmel\CG6415 PE=1 SV=1
Q5BII9	29.34	6	Carbamidomethylation	43819.17	Aminomethyltransferase (Fragment) OS=Drosophila melanogaster OX=7227 GN=CG6415 PE=2 SV=1
B7FNQ3	03.04	5	Carbamidomethylation	174403.39	RE33133p OS=Drosophila melanogaster OX=7227 GN=Cg25C-RC PE=2 SV=1
Q59DP8	10.00	5	Carbamidomethylation	123419555	Calcium-transporting ATPase OS=Drosophila melanogaster OX=7227 GN=PMCA PE=1 SV=3
E6EK17	01.09	5	Carbamidomethylation	130842.75	Calcium-transporting ATPase OS=Drosophila melanogaster OX=7227 GN=PMCA PE=1 SV=1
Q59DQ0	01.09	5	Carbamidomethylation	130446266	Calcium-transporting ATPase OS=Drosophila melanogaster OX=7227 GN=PMCA PE=1 SV=3
Q9V4C7	01.09	5	Carbamidomethylation	132943.06	Calcium-transporting ATPase OS=Drosophila melanogaster OX=7227 GN=PMCA PE=1 SV=5
E6EK15	01.09	5	Carbamidomethylation	131560.48	Calcium-transporting ATPase OS=Drosophila melanogaster OX=7227 GN=PMCA PE=1 SV=1
E6EK18	01.09	5	Carbamidomethylation	133339.55	Calcium-transporting ATPase OS=Drosophila melanogaster OX=7227 GN=PMCA PE=1 SV=1
Q59DP9	01.08	5	Carbamidomethylation	138672.61	Calcium-transporting ATPase OS=Drosophila melanogaster OX=7227 GN=PMCA PE=1 SV=3
M9PG09	14.66	3	Oxidation (M)	35358344	Uncharacterized protein, isoform B OS=Drosophila melanogaster OX=7227 GN=Dmel\CG11370 PE=1 SV=1
Q9VNS3	14.45	3	Oxidation (M)	35898895	RE13370p OS=Drosophila melanogaster OX=7227 GN=Dmel\CG11370 PE=1 SV=1
Q94541	25.33	4	Carbamidomethylation	43377023	Fatty acid desaturase OS=Drosophila melanogaster OX=7227 GN=Desat1 PE=2 SV=1
Q7K4Y0	25.33	4	Carbamidomethylation	43420.05	Desaturase 1, isoform A OS=Drosophila melanogaster OX=7227 GN=Desat1 PE=1 SV=1
Q7K1H5	34.70	6		25712408	GH08125p OS=Drosophila melanogaster OX=7227 GN=Dmel\CG11808 PE=2 SV=1
Q8MSW0	01.08	6	Carbamidomethylation	141099.1	Isoleucyl-tRNA synthetase OS=Drosophila melanogaster OX=7227 GN=IleRS PE=1 SV=1
Q8IQW6	18.76	5		56713074	Tao, isoform B OS=Drosophila melanogaster OX=7227 GN=Tao PE=1 SV=1
M9PHK2	01.08	5		118170.26	Tao, isoform I OS=Drosophila melanogaster OX=7227 GN=Tao PE=1 SV=1
A8E788	17.77	5	Carbamidomethylation	52646.07	SD21560p (Fragment) OS=Drosophila melanogaster OX=7227 GN=GNBP3 PE=2 SV=1
B5X538	17.11	5	Carbamidomethylation	54709664	LP12732p (Fragment) OS=Drosophila melanogaster OX=7227 GN=GNBP3-RA PE=2 SV=1
M9PF96	14.20	6		72885.1	Peroxisomal membrane protein 70 kDa, isoform C OS=Drosophila melanogaster OX=7227 GN=Pmp70 PE=1 SV=1
Q9VWC8	13.68	6		75301.0	LD11581p OS=Drosophila melanogaster OX=7227 GN=Pmp70 PE=1 SV=2
Q5U0U9	01.09	5	Carbamidomethylation	135995.97	AT25839p OS=Drosophila melanogaster OX=7227 GN=Sec31 PE=2 SV=1
A1Z7J7	01.09	5	Carbamidomethylation	136011.97	Secretory 31, isoform A OS=Drosophila melanogaster OX=7227 GN=Sec31 PE=1 SV=1
A0A0B4LEZ1	01.09	5	Carbamidomethylation	138190.06	Secretory 31, isoform D OS=Drosophila melanogaster OX=7227 GN=Sec31 PE=1 SV=1
A0A0B4LEY1	01.09	5	Carbamidomethylation	138061.92	Secretory 31, isoform C OS=Drosophila melanogaster OX=7227 GN=Sec31 PE=1 SV=1
A1Z7J6	01.09	5	Carbamidomethylation	136140.1	Secretory 31, isoform B OS=Drosophila melanogaster OX=7227 GN=Sec31 PE=1 SV=1
M9PGH3	05.07	6	Carbamidomethylation	258777.34	Chitinase 10, isoform B OS=Drosophila melanogaster OX=7227 GN=Cht10 PE=3 SV=1
Q9V3Z4	15.74	5		57747.73	GH11341p OS=Drosophila melanogaster OX=7227 GN=Rpn5 PE=1 SV=1
X2JIQ5	37.63	7	Carbamidomethylation	21593.01	60S ribosomal protein L17 OS=Drosophila melanogaster OX=7227 GN=RpL17 PE=3 SV=1
Q9VXR5	13.58	6	Carbamidomethylation	69502055	LD02975p OS=Drosophila melanogaster OX=7227 GN=Dmel\CG9281 PE=1 SV=1
Q9VNX4	16.03	6	Carbamidomethylation	63666984	Multifunctional fusion protein OS=Drosophila melanogaster OX=7227 GN=P5CDh1 PE=1 SV=1
Q8T3P0	16.03	6	Carbamidomethylation	63694.01	Multifunctional fusion protein OS=Drosophila melanogaster OX=7227 GN=P5CDh1 PE=2 SV=1
Q4AB57	60.48	5	Oxidation (M)	13363668	Histone H2A OS=Drosophila melanogaster OX=7227 GN=His2A:CG33859 PE=3 SV=1
Q7JUX5	20.58	4		46340902	RE13549p (Fragment) OS=Drosophila melanogaster OX=7227 GN=CG6726 PE=2 SV=1
Q9VCR2	21.20	4		44998316	Uncharacterized protein, isoform A OS=Drosophila melanogaster OX=7227 GN=Dmel\CG6726 PE=1 SV=2
E2QCY2	13.15	5	Carbamidomethylation	73033375	FI16836p1 OS=Drosophila melanogaster OX=7227 GN=ACSL1 PE=1 SV=1
M9PCX4	01.12	5	Carbamidomethylation	74618.14	Uncharacterized protein, isoform E OS=Drosophila melanogaster OX=7227 GN=ACSL1 PE=1 SV=1
Q95R88	01.12	5	Carbamidomethylation	77346.31	SD01152p OS=Drosophila melanogaster OX=7227 GN=CG3961 PE=2 SV=1
Q9VVT8	01.12	5	Carbamidomethylation	78702.79	LD09909p OS=Drosophila melanogaster OX=7227 GN=ACSL1 PE=1 SV=1
Q58SM9	13.68	4	Carbamidomethylation	56454145	Adipocyte plasma membrane-associated protein (Fragment) OS=Drosophila melanogaster OX=7227 GN=Hmu PE=3 SV=1
Q58SN1	13.68	4	Carbamidomethylation	56410.99	Adipocyte plasma membrane-associated protein (Fragment) OS=Drosophila melanogaster OX=7227 GN=Hmu PE=3 SV=1
Q58SN0	13.60	4	Carbamidomethylation	56883617	Adipocyte plasma membrane-associated protein (Fragment) OS=Drosophila melanogaster OX=7227 GN=Hmu PE=3 SV=1
Q58SM8	13.60	4	Carbamidomethylation	56738.41	Adipocyte plasma membrane-associated protein (Fragment) OS=Drosophila melanogaster OX=7227 GN=Hmu PE=3 SV=1
Q58SN2	13.68	4	Carbamidomethylation	56411.03	Adipocyte plasma membrane-associated protein (Fragment) OS=Drosophila melanogaster OX=7227 GN=Hmu PE=3 SV=1
Q24160	01.12	4	Carbamidomethylation	63753.1	Adipocyte plasma membrane-associated protein OS=Drosophila melanogaster OX=7227 GN=Hmu PE=2 SV=1
Q58SN3	13.60	4	Carbamidomethylation	56692324	Adipocyte plasma membrane-associated protein (Fragment) OS=Drosophila melanogaster OX=7227 GN=Hmu PE=3 SV=1
Q9VB46	01.12	4	Carbamidomethylation	63415.68	Adipocyte plasma membrane-associated protein OS=Drosophila melanogaster OX=7227 GN=Hmu PE=1 SV=1
Q58SN4	13.60	4	Carbamidomethylation	56822535	Adipocyte plasma membrane-associated protein (Fragment) OS=Drosophila melanogaster OX=7227 GN=Hmu PE=3 SV=1
Q8MT56	01.12	4	Carbamidomethylation	63406.67	Adipocyte plasma membrane-associated protein OS=Drosophila melanogaster OX=7227 GN=Hmu PE=2 SV=1
Q4V403	22.57	5		36650914	IP10737p (Fragment) OS=Drosophila melanogaster OX=7227 GN=BcDNA:GH10614 PE=2 SV=1
Q4V3F7	22.86	5		36191355	IP10437p (Fragment) OS=Drosophila melanogaster OX=7227 GN=BcDNA:GH10614 PE=2 SV=1
Q4V3L7	22.86	5		36191312	IP10537p (Fragment) OS=Drosophila melanogaster OX=7227 GN=BcDNA:GH10614 PE=2 SV=1
Q9Y112	22.78	5		36312.47	BcDNA.GH10614 OS=Drosophila melanogaster OX=7227 GN=dm1 PE=1 SV=1
Q9VGT3	13.26	4		60174816	GM04645p OS=Drosophila melanogaster OX=7227 GN=Ugt302C1 PE=1 SV=1
A0A0B4K7Z5	01.12	3	Carbamidomethylation	47263.43	Regulatory particle non-ATPase 6, isoform C OS=Drosophila melanogaster OX=7227 GN=Rpn6 PE=1 SV=1
M9MRC9	53.69	10	Carbamidomethylation; Oxidation (M)	17022002	60S ribosomal protein L27a OS=Drosophila melanogaster OX=7227 GN=RpL27A PE=2 SV=1
Q9U1I0	01.08	6		154485.23	BIP2 protein OS=Drosophila melanogaster OX=7227 GN=bip2 PE=4 SV=1
Q9V4D4	01.08	6		154501.19	Bip2 OS=Drosophila melanogaster OX=7227 GN=bip2 PE=1 SV=1
Q9XZU7	01.08	6		154767.55	Bip2 protein OS=Drosophila melanogaster OX=7227 GN=bip2 PE=2 SV=1
A0A1B3Q3N5	41.03	6		13201493	40S ribosomal protein S25 (Fragment) OS=Drosophila melanogaster OX=7227 PE=2 SV=1
Q9U617	01.02	2		164659.8	Pericardine OS=Drosophila melanogaster OX=7227 GN=prc PE=2 SV=1
Q8IQU7	55.04	4		12600988	825-Oak OS=Drosophila melanogaster OX=7227 GN=825-Oak PE=4 SV=2
Q9VJ39	19.30	6	Carbamidomethylation	76881.46	Leukotriene A(4) hydrolase OS=Drosophila melanogaster OX=7227 GN=pepCG10602 PE=1 SV=4
A4V0U4	21.53	6	Carbamidomethylation	68489.58	Leukotriene A(4) hydrolase OS=Drosophila melanogaster OX=7227 GN=Dmel\CG10602 PE=1 SV=1
Q8STG9	17.02	6	Carbamidomethylation	52184742	DSec61alpha OS=Drosophila melanogaster OX=7227 GN=Sec61alpha PE=1 SV=1
M9PJQ5	30.43	5		21650023	Wings up A, isoform K OS=Drosophila melanogaster OX=7227 GN=wupA PE=1 SV=1
E4NKM1	26.92	5		24489293	MIP21131p OS=Drosophila melanogaster OX=7227 GN=wupA-RA PE=2 SV=1
M9NH88	28.14	5		23517402	Wings up A, isoform J OS=Drosophila melanogaster OX=7227 GN=wupA PE=1 SV=1
Q8T9D5	16.90	6	Carbamidomethylation	63155.55	SD05601p OS=Drosophila melanogaster OX=7227 GN=CG1640 PE=2 SV=1
I0DHK3	34.77	6	Carbamidomethylation	31058744	Proteasome subunit alpha type OS=Drosophila melanogaster OX=7227 GN=Prosalpha6 PE=2 SV=1
Q5BII6	28.63	4		26555693	RH05486p (Fragment) OS=Drosophila melanogaster OX=7227 GN=CG3699 PE=2 SV=1
Q9U1L2	29.08	4		26063143	EG:BACR7A4.14 protein OS=Drosophila melanogaster OX=7227 GN=EG:BACR7A4.14 PE=1 SV=1
Q9VD29	58.03	7	Carbamidomethylation	21811102	RE74312p OS=Drosophila melanogaster OX=7227 GN=Sar1 PE=1 SV=1
Q8IGE1	40.00	5	Carbamidomethylation	17275453	RH43519p OS=Drosophila melanogaster OX=7227 GN=RpL10Ab PE=2 SV=1
Q9W3K9	22.50	5	Carbamidomethylation	35575.36	FI02989p OS=Drosophila melanogaster OX=7227 GN=Ldsdh1 PE=1 SV=1
Q8SWZ9	22.50	5	Carbamidomethylation	35589.43	RH47744p OS=Drosophila melanogaster OX=7227 GN=Ldsdh1 PE=2 SV=1
O97121	01.11	4		43046312	Gamma-cystathionase OS=Drosophila melanogaster OX=7227 GN=Eip55E PE=3 SV=1
Q7JXZ2	01.11	4		42988273	Gamma-cystathionase OS=Drosophila melanogaster OX=7227 GN=Eip55E PE=1 SV=1
A0A0B4LGQ1	46.54	5	Carbamidomethylation	24659123	Superoxide dismutase OS=Drosophila melanogaster OX=7227 GN=Sod2 PE=3 SV=1
Q8IPV3	01.11	5	Carbamidomethylation	78439.98	Uncharacterized protein, isoform A OS=Drosophila melanogaster OX=7227 GN=Dmel\CG3164 PE=1 SV=1
Q86P66	15.86	5	Carbamidomethylation	57320074	RH38575p OS=Drosophila melanogaster OX=7227 GN=BEST:CK02656 PE=2 SV=1
Q8SZF5	14.24	5	Carbamidomethylation	64057.82	RE02452p OS=Drosophila melanogaster OX=7227 GN=BEST:CK02656 PE=2 SV=1
Q9VPJ9	01.11	5	Carbamidomethylation	78143.61	Uncharacterized protein, isoform B OS=Drosophila melanogaster OX=7227 GN=CK02656 PE=1 SV=2
Q9VNF3	21.01	3		26917887	RE01652p OS=Drosophila melanogaster OX=7227 GN=Dmel\CG12171 PE=1 SV=1
A0A0B4LG26	14.35	5	Carbamidomethylation	95644.35	Calpain-A, isoform D OS=Drosophila melanogaster OX=7227 GN=CalpA PE=1 SV=1
A8DYJ3	14.61	5	Carbamidomethylation	93962.57	Calpain-A, isoform C OS=Drosophila melanogaster OX=7227 GN=CalpA PE=1 SV=1
E1JGZ9	35.66	8	Carbamidomethylation	27162057	Proteasome subunit alpha type OS=Drosophila melanogaster OX=7227 GN=Dmel\CG30382 PE=1 SV=1
A8Y560	26.47	5		24325344	Ribosomal protein L15 OS=Drosophila melanogaster OX=7227 GN=RpL15 PE=1 SV=2
Q9VWI2	01.10	7	Carbamidomethylation	103091.96	N(Alpha)-acetyltransferase 15/16, isoform A OS=Drosophila melanogaster OX=7227 GN=Naa15-16 PE=1 SV=1
Q95S79	32.79	7	Carbamidomethylation	48671547	GM06507p OS=Drosophila melanogaster OX=7227 GN=Swim PE=2 SV=1
Q7JWQ7	32.71	7	Carbamidomethylation	48786637	RE01730p OS=Drosophila melanogaster OX=7227 GN=Swim PE=1 SV=1
Q9V4E0	16.03	3	Oxidation (M)	52921082	Complex I-49kD OS=Drosophila melanogaster OX=7227 GN=ND-49 PE=1 SV=2
Q8SXC2	01.10	3	Carbamidomethylation	51202035	Cysteine-S-conjugate beta-lyase 2 OS=Drosophila melanogaster OX=7227 GN=Kyat PE=1 SV=1
A0A0B4K6U6	25.65	5	Carbamidomethylation	33054.08	Squid, isoform E OS=Drosophila melanogaster OX=7227 GN=sqd PE=4 SV=1
Q8IGJ3	35.33	4		16605.71	RH06366p OS=Drosophila melanogaster OX=7227 GN=RpL10Ab PE=2 SV=1
Q9VBU9	45.24	6	Carbamidomethylation	9364094	40S ribosomal protein S27 OS=Drosophila melanogaster OX=7227 GN=RpS27 PE=1 SV=1
D0IQB8	66.30	3		10236551	GEO11777p1 OS=Drosophila melanogaster OX=7227 GN=Lcp9-RA PE=2 SV=3
C8VV34	17.24	4	Carbamidomethylation	59055.56	Succinyl-CoA:3-ketoacid-coenzyme A transferase OS=Drosophila melanogaster OX=7227 GN=CG1140-RB PE=2 SV=1
X2J516	01.10	6	Carbamidomethylation	144525.42	Trifunctional purine biosynthetic protein adenosine-3 OS=Drosophila melanogaster OX=7227 GN=Gart PE=1 SV=1
F3YDH3	01.10	6	Carbamidomethylation	144571.62	Trifunctional purine biosynthetic protein adenosine-3 OS=Drosophila melanogaster OX=7227 GN=ade3-RA PE=2 SV=1
Q7KJ37	15.34	8		63091113	Cytoplasmic protein 89BC OS=Drosophila melanogaster OX=7227 GN=bor PE=2 SV=1
O18332	31.22	4		22762707	FI01544p OS=Drosophila melanogaster OX=7227 GN=Rab1 PE=1 SV=1
Q9W5W8	32.05	5	Carbamidomethylation	33818066	RE22677p OS=Drosophila melanogaster OX=7227 GN=Dmel\CG9577 PE=1 SV=2
Q9VGU6	42.13	8	Carbamidomethylation	24145156	GTP:AMP phosphotransferase, mitochondrial OS=Drosophila melanogaster OX=7227 GN=Ak3 PE=1 SV=1
I7CDY4	20.52	5		38118594	FI20725p1 (Fragment) OS=Drosophila melanogaster OX=7227 GN=CG15293-RA PE=2 SV=1
A4VA33	24.40	5		32222896	CG15293 protein (Fragment) OS=Drosophila melanogaster OX=7227 GN=CG15293 PE=4 SV=1
Q9V3Y7	21.32	5		36698055	Uncharacterized protein, isoform A OS=Drosophila melanogaster OX=7227 GN=BG:DS01759.2 PE=1 SV=1
A4VA32	24.40	5		32206854	CG15293 protein (Fragment) OS=Drosophila melanogaster OX=7227 GN=CG15293 PE=4 SV=1
Q86BP1	25.13	6		42875383	3-hydroxyisobutyryl-CoA hydrolase, mitochondrial OS=Drosophila melanogaster OX=7227 GN=Dmel\CG5044 PE=1 SV=1
Q960K8	25.19	6		42747.25	3-hydroxyisobutyryl-CoA hydrolase, mitochondrial OS=Drosophila melanogaster OX=7227 GN=CT16187 PE=1 SV=1
X2JDI1	22.01	3	Carbamidomethylation	35468.93	Serine/threonine-protein phosphatase OS=Drosophila melanogaster OX=7227 GN=mts PE=3 SV=1
Q7K0X3	01.10	7	Carbamidomethylation	130471.74	Ctr9, isoform A OS=Drosophila melanogaster OX=7227 GN=Ctr9 PE=1 SV=1
Q9W3Z3	21.32	6	Carbamidomethylation	43799.81	Serine--pyruvate aminotransferase OS=Drosophila melanogaster OX=7227 GN=Spat PE=1 SV=1
A0A0B4KFZ9	51.46	6		11381366	Histone H4 OS=Drosophila melanogaster OX=7227 GN=His4r PE=1 SV=1
A0A1B2AKF3	41.03	3		12680211	GEO07321p1 (Fragment) OS=Drosophila melanogaster OX=7227 PE=2 SV=1
Q9VVZ6	51.15	3		12710.11	GEO09638p1 OS=Drosophila melanogaster OX=7227 GN=Dmel\CG12519 PE=2 SV=2
A0A0B4LF45	25.72	8		60210.6	Cyp12d1-p, isoform B OS=Drosophila melanogaster OX=7227 GN=Cyp12d1-p PE=3 SV=1
A0A0B4LFE2	14.97	4		55638.1	Uncharacterized protein, isoform C OS=Drosophila melanogaster OX=7227 GN=Dmel\CG8079 PE=4 SV=1
A1Z9Z1	01.12	4		66716.86	RE70407p OS=Drosophila melanogaster OX=7227 GN=Dmel\CG8079 PE=2 SV=1
Q7K0W0	01.12	4		66944125	LD27413p OS=Drosophila melanogaster OX=7227 GN=Dmel\CG8079 PE=2 SV=1
B5RIJ9	45.38	5	Carbamidomethylation	14261.69	60S ribosomal protein L30 (Fragment) OS=Drosophila melanogaster OX=7227 PE=2 SV=1
Q8MT23	53.15	5	Carbamidomethylation	12292373	60S ribosomal protein L30 OS=Drosophila melanogaster OX=7227 GN=RpL30 PE=2 SV=1
Q9VJ19	53.15	5	Carbamidomethylation	12234337	60S ribosomal protein L30 OS=Drosophila melanogaster OX=7227 GN=RpL30 PE=1 SV=1
E1JHA4	14.96	3		44769836	Heterogeneous nuclear ribonucleoprotein at 27C, isoform D OS=Drosophila melanogaster OX=7227 GN=Hrb27C PE=1 SV=1
L0CQ56	15.11	3		44834746	Heterogeneous nuclear ribonucleoprotein (Fragment) OS=Drosophila melanogaster OX=7227 GN=hrp48 PE=4 SV=1
L0CQ61	15.00	3		45185117	Heterogeneous nuclear ribonucleoprotein (Fragment) OS=Drosophila melanogaster OX=7227 GN=hrp48 PE=4 SV=1
L0CRY2	15.00	3		45208066	Heterogeneous nuclear ribonucleoprotein (Fragment) OS=Drosophila melanogaster OX=7227 GN=hrp48 PE=4 SV=1
L0CRN0	14.96	3		45359.01	Heterogeneous nuclear ribonucleoprotein OS=Drosophila melanogaster OX=7227 GN=hrp48 PE=4 SV=1
L0CR94	14.96	3		45356805	Heterogeneous nuclear ribonucleoprotein OS=Drosophila melanogaster OX=7227 GN=hrp48 PE=4 SV=1
L0CRN5	15.07	3		44963.69	Heterogeneous nuclear ribonucleoprotein (Fragment) OS=Drosophila melanogaster OX=7227 GN=hrp48 PE=4 SV=1
L0CRY8	15.00	3		45170035	Heterogeneous nuclear ribonucleoprotein (Fragment) OS=Drosophila melanogaster OX=7227 GN=hrp48 PE=4 SV=1
L0CPX5	14.96	3		45114.46	Heterogeneous nuclear ribonucleoprotein OS=Drosophila melanogaster OX=7227 GN=hrp48 PE=4 SV=1
Q8IQQ9	01.12	5	Carbamidomethylation	76066945	Uncharacterized protein, isoform B OS=Drosophila melanogaster OX=7227 GN=AFG3L2 PE=1 SV=1
Q8T4G5	01.10	5	Carbamidomethylation	89700.65	SD01613p OS=Drosophila melanogaster OX=7227 GN=AFG3L2 PE=1 SV=1
A0A0B4KFB8	01.08	8	Carbamidomethylation	129750.41	Uncharacterized protein, isoform C OS=Drosophila melanogaster OX=7227 GN=CG31367 PE=1 SV=1
A0A0F6T2F1	14.26	4	Carbamidomethylation	58677215	Cyp4d1-RA OS=Drosophila melanogaster OX=7227 GN=Cyp4d1 PE=3 SV=1
A0A0F6T1N6	14.26	4	Carbamidomethylation	58703254	Cyp4d1-RA OS=Drosophila melanogaster OX=7227 GN=Cyp4d1 PE=3 SV=1
A0A0F6T2G0	14.26	4	Carbamidomethylation	58649.16	Cyp4d1-RA OS=Drosophila melanogaster OX=7227 GN=Cyp4d1 PE=3 SV=1
A0A0F6T2G9	14.26	4	Carbamidomethylation	58691242	Cyp4d1-RA OS=Drosophila melanogaster OX=7227 GN=Cyp4d1 PE=3 SV=1
A0A0F6T2E2	14.26	4	Carbamidomethylation	58693215	Cyp4d1-RA OS=Drosophila melanogaster OX=7227 GN=Cyp4d1 PE=3 SV=1
A0A0F6T2F9	14.26	4	Carbamidomethylation	58703297	Cyp4d1-RA OS=Drosophila melanogaster OX=7227 GN=Cyp4d1 PE=3 SV=1
A0A0F6T1I3	14.26	4	Carbamidomethylation	58677.17	Cyp4d1-RA OS=Drosophila melanogaster OX=7227 GN=Cyp4d1 PE=3 SV=1
Q9V3Z9	29.60	6		29702484	HL02234p OS=Drosophila melanogaster OX=7227 GN=Vajk3 PE=2 SV=1
Q9VVZ4	40.12	3		15946185	Uncharacterized protein OS=Drosophila melanogaster OX=7227 GN=Dmel\CG14095 PE=1 SV=1
M9PBK5	50.00	3		11512924	Ribosomal protein LP1, isoform B OS=Drosophila melanogaster OX=7227 GN=RpLP1 PE=3 SV=1
Q9VBN5	45.93	5		15902944	60S ribosomal protein L27 OS=Drosophila melanogaster OX=7227 GN=RpL27 PE=1 SV=1
A0A0B4LFL3	34.68	5		24247207	Eukaryotic translation elongation factor 1 beta, isoform C OS=Drosophila melanogaster OX=7227 GN=eEF1beta PE=3 SV=1
Q9VCK6	21.41	5		41187.17	LD34157p OS=Drosophila melanogaster OX=7227 GN=Dmel\CG10184 PE=1 SV=1
A0A0B4KI10	01.12	7	Carbamidomethylation	114222.71	26S proteasome non-ATPase regulatory subunit 1 OS=Drosophila melanogaster OX=7227 GN=Rpn2 PE=3 SV=1
A0A0B4KHE9	01.12	7	Carbamidomethylation	113198.6	26S proteasome non-ATPase regulatory subunit 1 OS=Drosophila melanogaster OX=7227 GN=Rpn2 PE=3 SV=1
Q5IF86	17.78	3		31638453	Cyp9f2 (Fragment) OS=Drosophila melanogaster OX=7227 GN=Cyp9f2 PE=3 SV=1
Q5IF93	17.78	3		31675988	Cyp9f2 (Fragment) OS=Drosophila melanogaster OX=7227 GN=Cyp9f2 PE=3 SV=1
Q9VVZ7	45.39	3		13642244	GEO07833p1 OS=Drosophila melanogaster OX=7227 GN=Dmel\CG18294 PE=2 SV=2
Q9XZ53	01.08	3		87626.76	Dolichyl-diphosphooligosaccharide--protein glycotransferase OS=Drosophila melanogaster OX=7227 GN=Stt3B PE=1 SV=1
Q7KN63	01.08	3		90342.78	Dolichyl-diphosphooligosaccharide--protein glycotransferase (Fragment) OS=Drosophila melanogaster OX=7227 GN=Stt3B PE=2 SV=1
M9PB90	01.06	5		139355.11	Cullin-associated and neddylation-dissociated 1, isoform B OS=Drosophila melanogaster OX=7227 GN=Cand1 PE=1 SV=1
M9PG22	40.11	4	Carbamidomethylation; Oxidation (M)	20687754	ADP ribosylation factor at 79F, isoform J OS=Drosophila melanogaster OX=7227 GN=Arf79F PE=3 SV=1
B5RJL8	13.94	5		58089.29	FI03292p OS=Drosophila melanogaster OX=7227 GN=Cyp6a23-RA PE=2 SV=1
Q7JQH9	12.05	4	Carbamidomethylation	89413.55	Carnitine O-palmitoyltransferase OS=Drosophila melanogaster OX=7227 GN=whd PE=1 SV=1
Q7JV69	25.94	5	Carbamidomethylation	42148.17	SD11922p OS=Drosophila melanogaster OX=7227 GN=Spn55B PE=1 SV=1
Q6NP32	24.40	5	Carbamidomethylation	36858543	Pyridoxal kinase (Fragment) OS=Drosophila melanogaster OX=7227 GN=CG4446 PE=2 SV=1
Q7KUC2	26.97	5	Carbamidomethylation	33428418	Pyridoxal kinase OS=Drosophila melanogaster OX=7227 GN=Pdxk PE=1 SV=1
B7FNK0	01.11	3		60414844	Glucose-6-phosphate 1-dehydrogenase OS=Drosophila melanogaster OX=7227 GN=Zw-RA PE=2 SV=1
X2JEF0	01.11	3		57992.02	Glucose-6-phosphate 1-dehydrogenase OS=Drosophila melanogaster OX=7227 GN=Zw PE=1 SV=1
E1JJF3	26.16	5	Carbamidomethylation	42488367	Innexin OS=Drosophila melanogaster OX=7227 GN=Inx2 PE=1 SV=1
Q5U0W4	46.11	8		19244611	60S ribosomal protein L14 (Fragment) OS=Drosophila melanogaster OX=7227 PE=2 SV=1
F6JAQ2	32.38	6		29098059	CG4119 (Fragment) OS=Drosophila melanogaster OX=7227 GN=CG4119 PE=4 SV=1
A9YIP0	32.51	6		28941871	CG4119 (Fragment) OS=Drosophila melanogaster OX=7227 GN=CG4119 PE=4 SV=1
Q5BIL1	43.50	8		20383.97	60S ribosomal protein L14 (Fragment) OS=Drosophila melanogaster OX=7227 GN=RpL14 PE=2 SV=1
A0A1B2AIV7	46.39	8		19173533	60S ribosomal protein L14 (Fragment) OS=Drosophila melanogaster OX=7227 PE=2 SV=1
Q960J9	22.46	3		30960598	LD47544p OS=Drosophila melanogaster OX=7227 GN=CG1733 PE=1 SV=1
D9PTS0	22.07	3		31589326	LP03183p (Fragment) OS=Drosophila melanogaster OX=7227 GN=CG32633-RA PE=2 SV=1
Q8IGZ7	23.29	8		45107.3	LP10840p OS=Drosophila melanogaster OX=7227 GN=CG5618 PE=2 SV=1
A0A0B4JD48	24.90	4	Carbamidomethylation	27040.92	Cysteine proteinase-1, isoform D OS=Drosophila melanogaster OX=7227 GN=Cp1 PE=1 SV=1
C6SV44	16.53	4	Carbamidomethylation	42028188	RE21773p (Fragment) OS=Drosophila melanogaster OX=7227 GN=Cp1-RC PE=2 SV=1
Q9VMC6	26.49	5	Carbamidomethylation	45756.57	GH06693p OS=Drosophila melanogaster OX=7227 GN=152078_at PE=1 SV=1
Q8IPD5	25.00	6		35506754	Cuticular protein 31A OS=Drosophila melanogaster OX=7227 GN=Cpr31A PE=2 SV=1
A0A0B4LGF8	60.87	4	Carbamidomethylation	9958.37	Muscle LIM protein at 60A, isoform F OS=Drosophila melanogaster OX=7227 GN=Mlp60A PE=1 SV=1
D1Z3A2	45.28	5		11935691	ATP synthase-coupling factor 6, mitochondrial OS=Drosophila melanogaster OX=7227 GN=ATPsynCF6 PE=1 SV=1
R9S0M5	19.18	6		52425535	Dolichyl-diphosphooligosaccharide--protein glycosyltransferase subunit 1 (Fragment) OS=Drosophila melanogaster OX=7227 GN=CG33303-RA PE=2 SV=1
Q76NQ0	19.43	6		51709727	Dolichyl-diphosphooligosaccharide--protein glycosyltransferase subunit 1 OS=Drosophila melanogaster OX=7227 GN=CG5364 PE=1 SV=1
Q6NP35	19.18	6		52429523	Dolichyl-diphosphooligosaccharide--protein glycosyltransferase subunit 1 (Fragment) OS=Drosophila melanogaster OX=7227 GN=rho-5 PE=2 SV=1
A0A0B4LH53	01.11	4	Carbamidomethylation	83434375	Vesicle-fusing ATPase OS=Drosophila melanogaster OX=7227 GN=Nsf2 PE=3 SV=1
Q9V3I2	23.74	3		23959016	Drab5 OS=Drosophila melanogaster OX=7227 GN=Rab5 PE=1 SV=1
Q9W0M0	24.05	4		29203652	Dodecenoyl-CoA delta-isomerase OS=Drosophila melanogaster OX=7227 GN=Dci PE=1 SV=1
Q8MR61	23.77	4		29475957	GH11143p (Fragment) OS=Drosophila melanogaster OX=7227 GN=Dci PE=2 SV=1
Q6TXQ1	48.60	4	Carbamidomethylation	12047058	H3L-like histone (Fragment) OS=Drosophila melanogaster OX=7227 GN=His3.3A PE=3 SV=1
Q9VIH3	01.09	4		98776.0	Microsomal triacylglycerol transfer protein OS=Drosophila melanogaster OX=7227 GN=Mtp PE=1 SV=2
Q961S9	01.09	4		98891.19	SD01502p OS=Drosophila melanogaster OX=7227 GN=Mtp PE=2 SV=1
Q9VLX2	01.06	3		95922414	LD22651p OS=Drosophila melanogaster OX=7227 GN=Dmel\CG7154 PE=1 SV=1
Q9VIQ8	28.57	4	Carbamidomethylation	20519615	Cytochrome c oxidase subunit 4, isoform A OS=Drosophila melanogaster OX=7227 GN=COX4 PE=1 SV=1
Q8IQP2	34.36	4	Carbamidomethylation	18696742	Coatomer subunit zeta OS=Drosophila melanogaster OX=7227 GN=zetaCOP PE=1 SV=1
Q9VV89	32.18	4	Carbamidomethylation	19936.27	Coatomer subunit zeta OS=Drosophila melanogaster OX=7227 GN=zetaCOP PE=1 SV=2
D2NUJ2	30.94	4	Carbamidomethylation	20805348	Coatomer subunit zeta (Fragment) OS=Drosophila melanogaster OX=7227 GN=zetaCOP-RA PE=2 SV=1
Q960G6	01.03	5	Carbamidomethylation	267620.03	SD02860p OS=Drosophila melanogaster OX=7227 GN=teq PE=2 SV=1
X2JFG0	01.04	4		246672.03	Aspartate carbamoyltransferase OS=Drosophila melanogaster OX=7227 GN=r PE=1 SV=1
F0JAP3	16.52	4	Carbamidomethylation	51052.34	Adenylosuccinate synthetase OS=Drosophila melanogaster OX=7227 GN=CG17273-RA PE=2 SV=1
X2JA18	01.12	4	Carbamidomethylation	49254.62	Imaginal disc growth factor 3, isoform D OS=Drosophila melanogaster OX=7227 GN=Idgf3 PE=3 SV=1
Q9VY78	23.85	3		30169838	Chloride intracellular channel, isoform A OS=Drosophila melanogaster OX=7227 GN=Clic PE=1 SV=1
Q8SZM2	33.33	7		28734498	RH04334p OS=Drosophila melanogaster OX=7227 GN=Vajk2 PE=1 SV=1
Q9UB78	18.29	4	Carbamidomethylation	57036062	Importin subunit alpha OS=Drosophila melanogaster OX=7227 GN=Kap-alpha3 PE=2 SV=1
Q9V455	18.29	4	Carbamidomethylation	56989.99	Importin subunit alpha OS=Drosophila melanogaster OX=7227 GN=Kap-alpha3 PE=1 SV=1
O76522	18.29	4	Carbamidomethylation	56975965	Karyopherin alpha 3 (Fragment) OS=Drosophila melanogaster OX=7227 GN=Kap-alpha3 PE=2 SV=1
Q9VQB4	17.31	5		37285516	LD06553p OS=Drosophila melanogaster OX=7227 GN=Dmel\CG3609 PE=1 SV=1
Q7KTG2	01.01	4		494319.7	Apolipoprotein lipid transfer particle OS=Drosophila melanogaster OX=7227 GN=Apoltp PE=1 SV=2
C7LAE4	01.11	5	Carbamidomethylation	62829223	RNA helicase OS=Drosophila melanogaster OX=7227 GN=Rm62 PE=1 SV=1
E1JJ68	01.11	5	Carbamidomethylation	62473.78	RNA helicase OS=Drosophila melanogaster OX=7227 GN=Rm62 PE=1 SV=1
Q9VA54	14.79	4	Oxidation (M)	45169383	Regulatory particle triple-A ATPase 6-related OS=Drosophila melanogaster OX=7227 GN=Rpt6R PE=1 SV=1
Q9VHX4	16.11	3	Carbamidomethylation; Oxidation (M)	36862.09	LD24679p OS=Drosophila melanogaster OX=7227 GN=Dmel\CG2767 PE=1 SV=1
Q9VV49	01.12	4	Carbamidomethylation	43482027	1-Acylglycerol-3-phosphate O-acyltransferase 4, isoform A OS=Drosophila melanogaster OX=7227 GN=Agpat4 PE=2 SV=1
A0A0S0WNZ2	01.08	3		61138707	Lethal (3) malignant blood neoplasm, isoform E OS=Drosophila melanogaster OX=7227 GN=l(3)mbn PE=4 SV=1
Q9VV18	22.35	2		16630117	Uncharacterized protein OS=Drosophila melanogaster OX=7227 GN=Dmel\CG13047 PE=1 SV=2
Q9VB02	01.12	4	Carbamidomethylation	71212.66	Carnitine O-octanoyltransferase, isoform A OS=Drosophila melanogaster OX=7227 GN=CROT PE=1 SV=1
Q8SZC1	01.11	3		39476246	RE07395p OS=Drosophila melanogaster OX=7227 GN=CG3641 PE=2 SV=1
Q9VFF2	01.11	3		39475305	FI01402p OS=Drosophila melanogaster OX=7227 GN=CG3641 PE=2 SV=2
A0A0B4KI38	20.33	3		39108.05	Methylthioribose-1-phosphate isomerase OS=Drosophila melanogaster OX=7227 GN=Dmel\CG11334 PE=3 SV=1
Q9VV23	29.68	2		15631271	LP19160p OS=Drosophila melanogaster OX=7227 GN=Dmel\CG13044 PE=2 SV=1
Q9VGP4	01.04	2		114407.15	LP08082p OS=Drosophila melanogaster OX=7227 GN=Ranbp9 PE=1 SV=1
C8AXY2	01.07	2		54755766	Epoxide hydrolase OS=Drosophila melanogaster OX=7227 GN=Jheh1 PE=3 SV=1
Q95U55	14.62	2		29124523	GH06241p OS=Drosophila melanogaster OX=7227 GN=Jheh1 PE=2 SV=1
Q7JRC3	01.07	2		54741.74	Epoxide hydrolase OS=Drosophila melanogaster OX=7227 GN=Jheh1 PE=2 SV=1
C8AXZ5	01.07	2		54729727	Epoxide hydrolase OS=Drosophila melanogaster OX=7227 GN=Jheh1 PE=3 SV=1
C8AXY8	01.07	2		54764777	Epoxide hydrolase OS=Drosophila melanogaster OX=7227 GN=Jheh1 PE=3 SV=1
C8AXY5	01.07	2		54741.74	Epoxide hydrolase OS=Drosophila melanogaster OX=7227 GN=Jheh1 PE=3 SV=1
Q8MRF8	01.05	3		134918.84	Leucyl-tRNA synthetase OS=Drosophila melanogaster OX=7227 GN=LeuRS PE=2 SV=1
Q9VQR8	01.05	3		134872.81	Leucyl-tRNA synthetase OS=Drosophila melanogaster OX=7227 GN=LeuRS PE=1 SV=2
T2FFJ2	01.05	3		134890.84	Leucyl-tRNA synthetase OS=Drosophila melanogaster OX=7227 GN=CG33123-RA PE=2 SV=1
Q9VJ12	16.91	6	Carbamidomethylation	83719.6	Acinus, isoform A OS=Drosophila melanogaster OX=7227 GN=Acn PE=1 SV=1
X2JCI6	34.84	6	Carbamidomethylation	17695863	Troponin C at 73F, isoform C OS=Drosophila melanogaster OX=7227 GN=TpnC73F PE=4 SV=1
Q8SWS3	33.15	3		17337719	RE26528p OS=Drosophila melanogaster OX=7227 GN=BcDNA:RE26528 PE=1 SV=1
Q9VAX8	01.06	4		110650.31	116 kDa U5 small nuclear ribonucleoprotein component OS=Drosophila melanogaster OX=7227 GN=Dmel\CG4849 PE=1 SV=1
Q9VF20	01.02	2		97885805	Heavy metal tolerance factor 1 OS=Drosophila melanogaster OX=7227 GN=Hmt-1 PE=1 SV=1
X2J8C3	01.08	2		70914.13	Angiotensin-converting enzyme OS=Drosophila melanogaster OX=7227 GN=Ance PE=3 SV=1
Q9VZY0	19.26	3	Carbamidomethylation	27492857	LD45195p OS=Drosophila melanogaster OX=7227 GN=Non2 PE=1 SV=1
A0A0B4LES3	01.07	3	Carbamidomethylation	119324.43	Presequence protease, mitochondrial OS=Drosophila melanogaster OX=7227 GN=Dmel\CG3107 PE=3 SV=1
A0A0B4LFR4	01.09	5		69100.78	Dolichyl-diphosphooligosaccharide--protein glycosyltransferase subunit 2 OS=Drosophila melanogaster OX=7227 GN=OstDelta PE=1 SV=1
Q7K110	01.09	5		69229.9	Dolichyl-diphosphooligosaccharide--protein glycosyltransferase subunit 2 OS=Drosophila melanogaster OX=7227 GN=OstDelta PE=1 SV=1
Q9VN86	01.09	2		47256383	AT14148p OS=Drosophila melanogaster OX=7227 GN=Sccpdh1 PE=1 SV=1
B7FNK6	17.63	4	Carbamidomethylation	46742.17	FI09240p (Fragment) OS=Drosophila melanogaster OX=7227 GN=CG17109-RA PE=2 SV=1
Q9VCR0	18.25	4	Carbamidomethylation	44975.19	Uncharacterized protein, isoform A OS=Drosophila melanogaster OX=7227 GN=Dmel\CG17109 PE=1 SV=1
A0A0B7P9G0	01.07	2		93283.44	Unextended, isoform E OS=Drosophila melanogaster OX=7227 GN=uex PE=1 SV=1
Q9VHI1	01.10	5		61384496	Hyrax OS=Drosophila melanogaster OX=7227 GN=hyx PE=2 SV=1
Q8IPP8	19.92	4	Carbamidomethylation	27157.18	Uncharacterized protein OS=Drosophila melanogaster OX=7227 GN=Dmel\CG31548 PE=1 SV=1
Q8IGG7	18.96	4	Carbamidomethylation	28698049	RH24570p (Fragment) OS=Drosophila melanogaster OX=7227 GN=CG2907 PE=2 SV=1
Q7KLX3	47.59	5	Carbamidomethylation	17601184	Signal sequence receptor subunit delta OS=Drosophila melanogaster OX=7227 GN=Tapdelta PE=1 SV=1
M9PG47	35.96	4	Carbamidomethylation	13266578	40S ribosomal protein S26 OS=Drosophila melanogaster OX=7227 GN=RpS26 PE=3 SV=1
Q9VWP2	25.62	5	Carbamidomethylation	25615.4	RH57257p OS=Drosophila melanogaster OX=7227 GN=Dmel\CG7322 PE=1 SV=1
Q9VYW4	01.05	2	Carbamidomethylation	101543.15	LD04461p OS=Drosophila melanogaster OX=7227 GN=Dmel\CG1703 PE=1 SV=1
M9PB68	01.01	4	Carbamidomethylation	590702.06	Purity of essence, isoform B OS=Drosophila melanogaster OX=7227 GN=poe PE=3 SV=1
Q9VL68	22.06	4	Carbamidomethylation	30993854	RH73277p OS=Drosophila melanogaster OX=7227 GN=Dmel\CG4598 PE=1 SV=2
Q9VSL4	23.60	3		28725102	Glutathione S transferase O2, isoform B OS=Drosophila melanogaster OX=7227 GN=GstO2 PE=1 SV=2
Q7K206	22.10	3		30692402	LD27185p (Fragment) OS=Drosophila melanogaster OX=7227 GN=GstO2 PE=2 SV=1
Q6BCZ0	01.10	7		82001.24	Dipeptidyl aminopeptidase III (Fragment) OS=Drosophila melanogaster OX=7227 PE=2 SV=1
Q9VVU2	38.93	7		17281162	GEO07453p1 OS=Drosophila melanogaster OX=7227 GN=RpL26 PE=1 SV=1
Q8T3L1	01.06	3	Carbamidomethylation	80378055	Acyl-CoA synthetase long-chain, isoform A OS=Drosophila melanogaster OX=7227 GN=Acsl PE=1 SV=1
Q86NS4	01.06	3	Carbamidomethylation	79483.11	RH17880p OS=Drosophila melanogaster OX=7227 GN=l(2)44DEa PE=2 SV=1
A0A0B4KFE4	06.04	3	Carbamidomethylation	81814.73	Acyl-CoA synthetase long-chain, isoform J OS=Drosophila melanogaster OX=7227 GN=Acsl PE=1 SV=1
A1Z7H3	01.06	3	Carbamidomethylation	79428.02	Acyl-CoA synthetase long-chain, isoform C OS=Drosophila melanogaster OX=7227 GN=Acsl PE=1 SV=1
A1Z7H2	01.06	3	Carbamidomethylation	80617.44	Acyl-CoA synthetase long-chain, isoform D OS=Drosophila melanogaster OX=7227 GN=Acsl PE=1 SV=1
M9MRT6	20.65	2	Carbamidomethylation	20863113	Rap1 GTPase, isoform B OS=Drosophila melanogaster OX=7227 GN=Rap1 PE=3 SV=1
Q9VKI8	01.12	2		35234.83	GH03305p OS=Drosophila melanogaster OX=7227 GN=GH26 PE=1 SV=1
Q9V3W2	31.14	5		18994836	Complex I-B17 OS=Drosophila melanogaster OX=7227 GN=ND-B17 PE=1 SV=1
Q9VY87	01.10	2		37424023	Cathepsin B1, isoform A OS=Drosophila melanogaster OX=7227 GN=CtsB1 PE=1 SV=1
A0A0B4LGJ9	13.59	5		60627.3	Glycerol-3-phosphate acyltransferase 4, isoform D OS=Drosophila melanogaster OX=7227 GN=Gpat4 PE=1 SV=1
Q9W1B5	15.90	5		52244.55	Glycerol-3-phosphate acyltransferase 4, isoform C OS=Drosophila melanogaster OX=7227 GN=Gpat4 PE=1 SV=2
Q960R0	15.94	5		51934.06	Glycerol-3-phosphate acyltransferase 4, isoform B OS=Drosophila melanogaster OX=7227 GN=Gpat4 PE=1 SV=1
A0A0B4LHH1	19.21	5		43551305	Glycerol-3-phosphate acyltransferase 4, isoform E OS=Drosophila melanogaster OX=7227 GN=Gpat4 PE=1 SV=1
M9PDL2	01.03	2		127993055	Aspartyl-tRNA synthetase, mitochondrial, isoform D OS=Drosophila melanogaster OX=7227 GN=AspRS-m PE=1 SV=1
Q9VJH2	01.03	2		121519.69	Aspartyl-tRNA synthetase, mitochondrial, isoform A OS=Drosophila melanogaster OX=7227 GN=AspRS-m PE=1 SV=3
Q5BIK1	33.47	6	Carbamidomethylation	26676836	RH52407p OS=Drosophila melanogaster OX=7227 GN=CG5001 PE=2 SV=1
M9NCP5	22.83	6	Carbamidomethylation	39038496	Uncharacterized protein, isoform C OS=Drosophila melanogaster OX=7227 GN=Dmel\CG5001 PE=4 SV=1
Q9VPY9	22.57	6	Carbamidomethylation	39526055	FI02090p OS=Drosophila melanogaster OX=7227 GN=Dmel\CG5001 PE=2 SV=3
A0A2Z1YXZ9	16.00	4	Carbamidomethylation	39778492	V-type proton ATPase subunit OS=Drosophila melanogaster OX=7227 GN=cho PE=3 SV=1
Q0E993	01.07	4	Carbamidomethylation	118254.07	Valyl-tRNA synthetase OS=Drosophila melanogaster OX=7227 GN=ValRS PE=1 SV=1
T2GFI6	01.07	4	Carbamidomethylation	118282086	Valyl-tRNA synthetase OS=Drosophila melanogaster OX=7227 GN=Aats-val-RA PE=2 SV=1
A0A0B4KF06	01.07	4	Carbamidomethylation	118792.63	Valyl-tRNA synthetase OS=Drosophila melanogaster OX=7227 GN=ValRS PE=1 SV=1
X2J6D4	34.26	4		11734579	Cytochrome c proximal, isoform B OS=Drosophila melanogaster OX=7227 GN=Cyt-c-p PE=2 SV=1
Q9W1N3	23.85	3		12482196	Levy, isoform A OS=Drosophila melanogaster OX=7227 GN=levy PE=1 SV=1
M9MRF2	38.04	3	Carbamidomethylation	10311.2	GEO09637p1 OS=Drosophila melanogaster OX=7227 GN=RpL37A PE=2 SV=1
A9UNB4	01.05	2		88755.13	LP07508p OS=Drosophila melanogaster OX=7227 GN=CG10955 PE=2 SV=1
H0RNK7	01.05	2		87551.8	FI16824p1 OS=Drosophila melanogaster OX=7227 GN=Rtf1 PE=1 SV=1
Q9VVH5	58.43	5		10092707	Complex III subunit 8 OS=Drosophila melanogaster OX=7227 GN=UQCR-Q PE=1 SV=1
M9NFF8	26.18	3	Carbamidomethylation	21402793	Cdc42, isoform C OS=Drosophila melanogaster OX=7227 GN=Cdc42 PE=3 SV=1
O15971	18.63	4	Carbamidomethylation	23335787	LD39986p OS=Drosophila melanogaster OX=7227 GN=Rab10 PE=1 SV=1
B7Z134	01.03	2	Carbamidomethylation	138483.17	Phosphorylase b kinase regulatory subunit OS=Drosophila melanogaster OX=7227 GN=Dmel\CG7766 PE=1 SV=1
D0IQI4	01.03	2	Carbamidomethylation	140946.64	Phosphorylase b kinase regulatory subunit (Fragment) OS=Drosophila melanogaster OX=7227 GN=CG7766-RB PE=2 SV=1
M9NDS5	01.03	2	Carbamidomethylation	151575.67	Phosphorylase b kinase regulatory subunit OS=Drosophila melanogaster OX=7227 GN=Dmel\CG7766 PE=1 SV=1
M9NGW5	01.03	2	Carbamidomethylation	149546.52	Phosphorylase b kinase regulatory subunit OS=Drosophila melanogaster OX=7227 GN=Dmel\CG7766 PE=1 SV=1
Q6IDE0	01.03	2	Carbamidomethylation	146401.2	Phosphorylase b kinase regulatory subunit OS=Drosophila melanogaster OX=7227 GN=Dmel\CG7766 PE=1 SV=1
Q7K0E6	08.10	2		59059137	Aspartate--tRNA ligase, cytoplasmic OS=Drosophila melanogaster OX=7227 GN=AspRS PE=1 SV=1
Q9XYM1	08.10	2		59041.12	Aspartate--tRNA ligase, cytoplasmic OS=Drosophila melanogaster OX=7227 GN=AspRS PE=2 SV=1
M9MRJ4	0.61	4		1507760.4	Muscle-specific protein 300 kDa, isoform G OS=Drosophila melanogaster OX=7227 GN=Msp300 PE=1 SV=1
A0A0B4LFT2	01.09	4		60692.85	Cytochrome P450-4e2, isoform B OS=Drosophila melanogaster OX=7227 GN=Cyp4e2 PE=3 SV=1
E8NH12	01.07	3		106935.34	AP-2 complex subunit alpha OS=Drosophila melanogaster OX=7227 GN=alpha-Adaptin-RB PE=2 SV=1
Q9W171	18.06	5	Carbamidomethylation	59406.22	RE01528p OS=Drosophila melanogaster OX=7227 GN=Dmel\CG4563 PE=1 SV=1
Q9XZ19	18.43	4	Carbamidomethylation	36100.3	WD_REPEATS_REGION domain-containing protein OS=Drosophila melanogaster OX=7227 GN=Dmel\CG3909 PE=1 SV=1
Q8IQU8	50.00	2		11230328	Uncharacterized protein, isoform B OS=Drosophila melanogaster OX=7227 GN=Dmel\CG32214 PE=4 SV=2
C9QP14	49.15	2		11478609	MIP13993p (Fragment) OS=Drosophila melanogaster OX=7227 GN=825-Oak-RB PE=2 SV=1
C0MJU2	15.61	2		23233953	Proteasome subunit beta OS=Drosophila melanogaster OX=7227 GN=CG11981 PE=3 SV=1
Q86NS1	01.06	3		137917.22	RE51958p OS=Drosophila melanogaster OX=7227 GN=CG6045 PE=2 SV=1
Q8SXA6	01.07	3		113199914	GH20168p OS=Drosophila melanogaster OX=7227 GN=AOX3 PE=2 SV=1
Q9VF51	01.06	3		137887.19	Aldehyde oxidase 3, isoform A OS=Drosophila melanogaster OX=7227 GN=AOX3 PE=1 SV=1
Q9VSU6	35.32	4		24528146	Dihydropteridine reductase OS=Drosophila melanogaster OX=7227 GN=Dhpr PE=1 SV=1
D9IWU3	01.10	4		59908977	CYP6G1 OS=Drosophila melanogaster OX=7227 GN=Cyp6g1 PE=3 SV=1
B6IDY5	01.10	4		59866.89	CYP6G1 OS=Drosophila melanogaster OX=7227 GN=Cyp6g1 PE=2 SV=1
Q86B44	09.07	3		61837.33	Glutathione synthetase OS=Drosophila melanogaster OX=7227 GN=Gss2 PE=1 SV=2
A3FP35	01.10	3		54690.43	Glutathione synthetase OS=Drosophila melanogaster OX=7227 PE=2 SV=1
Q8IQZ1	01.10	3		54637426	Glutathione synthetase OS=Drosophila melanogaster OX=7227 GN=Gss2 PE=1 SV=2
Q86BH6	21.40	3		24502.38	Z band alternatively spliced PDZ-motif protein 66, isoform I OS=Drosophila melanogaster OX=7227 GN=Zasp66 PE=1 SV=1
Q058U1	01.12	3		41808797	IP16036p OS=Drosophila melanogaster OX=7227 GN=Zasp66 PE=1 SV=1
E1JI73	01.11	3		44936246	FI20184p1 OS=Drosophila melanogaster OX=7227 GN=Zasp66 PE=1 SV=1
Q95TZ7	01.11	3		44469812	GH19182p OS=Drosophila melanogaster OX=7227 GN=Zasp66 PE=1 SV=1
Q9VSN2	19.25	3		27163396	HL08110p OS=Drosophila melanogaster OX=7227 GN=Zasp66 PE=1 SV=1
Q8IQB4	01.10	3		47597.26	Z band alternatively spliced PDZ-motif protein 66, isoform E OS=Drosophila melanogaster OX=7227 GN=Zasp66 PE=1 SV=2
Q8SYH3	28.43	2		10688864	RE62456p OS=Drosophila melanogaster OX=7227 GN=Cpr65Ax2 PE=2 SV=1
Q9I7C6	28.43	2		10672821	Cuticular protein 65Ax1 OS=Drosophila melanogaster OX=7227 GN=Cpr65Ax1 PE=1 SV=1
Q9VKC8	01.08	2	Carbamidomethylation	66364.0	FI03495p OS=Drosophila melanogaster OX=7227 GN=Tom70 PE=1 SV=2
Q8MT29	01.08	2	Carbamidomethylation	66392055	RE66761p OS=Drosophila melanogaster OX=7227 GN=Tom70 PE=2 SV=1
Q8IR99	01.11	3		62679934	IGF-II mRNA-binding protein, isoform D OS=Drosophila melanogaster OX=7227 GN=Imp PE=1 SV=1
Q9VZ69	01.11	3		62129336	IGF-II mRNA-binding protein OS=Drosophila melanogaster OX=7227 GN=Imp PE=1 SV=2
E1JJM0	11.03	3		63425.74	FI20063p1 OS=Drosophila melanogaster OX=7227 GN=Imp PE=1 SV=1
Q0KHU2	01.10	3		69430625	IGF-II mRNA-binding protein, isoform K OS=Drosophila melanogaster OX=7227 GN=Imp PE=1 SV=2
Q8IGK4	11.03	3		63407703	RE72930p OS=Drosophila melanogaster OX=7227 GN=Imp PE=2 SV=1
M9NF14	10.03	3		69912.11	IGF-II mRNA-binding protein, isoform L OS=Drosophila melanogaster OX=7227 GN=Imp PE=1 SV=1
M9PC99	10.07	4	Carbamidomethylation	133760.19	Secretory 24CD, isoform C OS=Drosophila melanogaster OX=7227 GN=Sec24CD PE=1 SV=1
Q9VQ94	01.10	4	Carbamidomethylation	129270.4	LP05220p OS=Drosophila melanogaster OX=7227 GN=Sec24CD PE=1 SV=2
O96794	13.21	3	Carbamidomethylation	68523.92	Aminopeptidase P OS=Drosophila melanogaster OX=7227 GN=ApepP PE=3 SV=2
A0A4D6K4F6	01.12	2	Carbamidomethylation	48467535	Obg-like ATPase 1 OS=Drosophila melanogaster OX=7227 GN=Dmel\CG1354 PE=1 SV=1
E6PBV6	13.85	2	Carbamidomethylation	44910434	Obg-like ATPase 1 OS=Drosophila melanogaster OX=7227 GN=CG1354-RA PE=1 SV=1
C9QP30	15.54	2	Carbamidomethylation	40331367	SD24341p (Fragment) OS=Drosophila melanogaster OX=7227 GN=CG1354-RB PE=2 SV=2
Q9Y166	15.36	3		30705668	BcDNA.GH02431 OS=Drosophila melanogaster OX=7227 GN=Dic1 PE=1 SV=1
Q9VFC9	01.11	3	Carbamidomethylation	46060.59	GH09123p OS=Drosophila melanogaster OX=7227 GN=Dmel\CG3987 PE=2 SV=2
O77436	12.11	4		48676645	EG:34F3.5 protein OS=Drosophila melanogaster OX=7227 GN=EG:34F3.5 PE=1 SV=1
M9PG62	01.10	3		56004168	Regulatory particle non-ATPase 3, isoform B OS=Drosophila melanogaster OX=7227 GN=Rpn3 PE=1 SV=1
Q0KIE7	01.07	8	Carbamidomethylation	170168.31	Ankyrin, isoform B OS=Drosophila melanogaster OX=7227 GN=Ank PE=1 SV=1
Q24241	01.07	8	Carbamidomethylation	170097.23	Ankyrin OS=Drosophila melanogaster OX=7227 GN=Ank PE=4 SV=1
Q6NL87	01.04	3		103761.88	RE64616p OS=Drosophila melanogaster OX=7227 GN=CG9297 PE=2 SV=1
Q8I0D4	01.04	3		106090305	RE20510p OS=Drosophila melanogaster OX=7227 GN=Dmel\CG9297 PE=1 SV=1
Q9VFR2	01.04	3		103762.87	FI18807p1 OS=Drosophila melanogaster OX=7227 GN=Dmel\CG9297 PE=1 SV=1
Q8MQM4	01.04	3		103719.88	RH42893p OS=Drosophila melanogaster OX=7227 GN=CG9297 PE=2 SV=1
Q494H0	01.04	3		103834.93	RE64894p OS=Drosophila melanogaster OX=7227 GN=CG9297 PE=2 SV=1
X2JEM4	43.08	5		7476709	40S ribosomal protein S28 OS=Drosophila melanogaster OX=7227 GN=RpS28b PE=2 SV=1
Q9VGG3	08.12	5		95985.98	LD35413p OS=Drosophila melanogaster OX=7227 GN=CG18546 PE=1 SV=2
Q86B99	01.07	5		98063.37	Uncharacterized protein, isoform B OS=Drosophila melanogaster OX=7227 GN=CG18546 PE=1 SV=1
Q9VMV9	01.10	4		63938477	Reticulon-like protein OS=Drosophila melanogaster OX=7227 GN=Rtnl1 PE=1 SV=2
Q6NP20	13.76	4		49257516	Reticulon-like protein (Fragment) OS=Drosophila melanogaster OX=7227 GN=CG33113 PE=2 SV=1
E1JHT6	01.10	4		65444176	Reticulon-like protein OS=Drosophila melanogaster OX=7227 GN=Rtnl1 PE=1 SV=1
M9PD43	14.98	3	Carbamidomethylation	27695527	Uncharacterized protein, isoform B OS=Drosophila melanogaster OX=7227 GN=BG:DS00941.3 PE=3 SV=1
Q4ABD8	01.11	3		26360.3	Histone H1 OS=Drosophila melanogaster OX=7227 GN=His1:CG33807 PE=3 SV=1
Q4AB54	01.11	3		26373385	Histone H1 OS=Drosophila melanogaster OX=7227 GN=His1:CG33861 PE=3 SV=1
C4IY08	11.11	3		26945.06	FI07715p (Fragment) OS=Drosophila melanogaster OX=7227 GN=His1:CG33852-RA PE=2 SV=1
Q5BI49	11.11	3		26959086	LD45862p (Fragment) OS=Drosophila melanogaster OX=7227 GN=His1 PE=2 SV=1
Q960X9	01.08	3	Carbamidomethylation	92767.4	Lon protease homolog, mitochondrial OS=Drosophila melanogaster OX=7227 GN=Lon PE=2 SV=1
X2JE06	31.61	7	Carbamidomethylation	17519873	GEO07624p1 OS=Drosophila melanogaster OX=7227 GN=RpL24 PE=1 SV=1
Q9VUZ0	19.47	2		21206.36	Translocon-associated protein subunit beta OS=Drosophila melanogaster OX=7227 GN=SsRbeta PE=1 SV=2
Q9VXK7	22.62	3	Carbamidomethylation	24593836	LD31474p OS=Drosophila melanogaster OX=7227 GN=ND-20 PE=2 SV=1
O18338	18.84	3		23691281	LD44762p OS=Drosophila melanogaster OX=7227 GN=Rab8 PE=1 SV=1
Q8MRN5	01.03	2	Carbamidomethylation	106857.89	Aminopeptidase OS=Drosophila melanogaster OX=7227 GN=CG5839 PE=1 SV=1
A0ANY9	10.00	3		57068844	CG10206 protein OS=Drosophila melanogaster OX=7227 GN=CG10206 PE=3 SV=1
A0ANZ0	10.00	3		57056836	CG10206 protein OS=Drosophila melanogaster OX=7227 GN=CG10206 PE=3 SV=1
Q9U5W4	10.00	3		57042.81	CG10206 protein OS=Drosophila melanogaster OX=7227 GN=nop5 PE=2 SV=1
Q9VM69	01.09	3		57170984	CG10206-PA OS=Drosophila melanogaster OX=7227 GN=nop5 PE=1 SV=2
Q960Y8	01.04	3		98593.31	Aluminum tubes, isoform G OS=Drosophila melanogaster OX=7227 GN=alt PE=1 SV=1
Q9VEH0	01.04	3		95094.31	Aluminum tubes, isoform A OS=Drosophila melanogaster OX=7227 GN=alt PE=1 SV=1
Q95R41	01.07	3		61055156	SD10611p OS=Drosophila melanogaster OX=7227 GN=alt PE=2 SV=1
Q9VL69	10.00	2		21635896	Signal sequence receptor subunit gamma OS=Drosophila melanogaster OX=7227 GN=CK01296 PE=1 SV=1
B5RIR1	21.36	3	Carbamidomethylation	35309.08	FI04125p OS=Drosophila melanogaster OX=7227 GN=nrv1 PE=1 SV=1
A0ZWS0	01.08	5		154205.4	Thiolester containing protein II, isoform D (Fragment) OS=Drosophila melanogaster OX=7227 GN=TepII PE=4 SV=1
A0ZWR7	01.08	5		153359.8	Thiolester containing protein II, isoform B (Fragment) OS=Drosophila melanogaster OX=7227 GN=TepII PE=4 SV=1
A0ZWR8	01.08	5		152684.78	Thiolester containing protein II, isoform C (Fragment) OS=Drosophila melanogaster OX=7227 GN=TepII PE=4 SV=1
Q9VA42	27.04	2	Carbamidomethylation	17451158	Niemann-Pick type C-2g, isoform A OS=Drosophila melanogaster OX=7227 GN=Npc2g PE=1 SV=1
Q8IGP0	25.60	2	Carbamidomethylation	18422.24	RE56164p (Fragment) OS=Drosophila melanogaster OX=7227 GN=Npc2g PE=2 SV=1
Q9VIX3	01.07	2	Carbamidomethylation	61901848	Paxillin, isoform B OS=Drosophila melanogaster OX=7227 GN=Pax PE=1 SV=2
D3DMM0	01.07	2	Carbamidomethylation	62686.54	MIP15702p OS=Drosophila melanogaster OX=7227 GN=Pax PE=1 SV=1
Q8INW7	01.07	2	Carbamidomethylation	62003.85	FI11475p OS=Drosophila melanogaster OX=7227 GN=Pax PE=1 SV=1
Q8MQX3	01.07	2	Carbamidomethylation	61989.78	SD04793p OS=Drosophila melanogaster OX=7227 GN=Pax PE=2 SV=1
Q2PDT4	07.06	2	Carbamidomethylation	64696035	Paxillin, isoform F OS=Drosophila melanogaster OX=7227 GN=Pax PE=1 SV=1
Q9BPQ9	07.06	2	Carbamidomethylation	64702887	Paxillin OS=Drosophila melanogaster OX=7227 GN=Pax PE=2 SV=2
Q9GSE0	01.07	2	Carbamidomethylation	62015.35	Focal contact protein paxillin OS=Drosophila melanogaster OX=7227 GN=Pax PE=2 SV=1
Q9VIX2	07.06	2	Carbamidomethylation	64686.93	LD06038p OS=Drosophila melanogaster OX=7227 GN=Pax PE=1 SV=3
Q8IRD3	16.81	3		26238.2	Glutathione peroxidase OS=Drosophila melanogaster OX=7227 GN=PHGPx PE=1 SV=1
Q86NS7	16.81	3		26286244	Glutathione peroxidase OS=Drosophila melanogaster OX=7227 GN=CG12013 PE=2 SV=1
Q8IRD4	20.20	3		21867107	Glutathione peroxidase OS=Drosophila melanogaster OX=7227 GN=PHGPx PE=1 SV=1
Q9VZQ8	23.67	3		18676.34	Glutathione peroxidase OS=Drosophila melanogaster OX=7227 GN=PHGPx PE=1 SV=1
M9PCG1	14.31	7		52799.85	Dihydrolipoamide acetyltransferase component of pyruvate dehydrogenase complex OS=Drosophila melanogaster OX=7227 GN=muc PE=1 SV=1
Q9VM14	13.87	7		54251457	Dihydrolipoyllysine-residue acetyltransferase OS=Drosophila melanogaster OX=7227 GN=muc PE=1 SV=1
Q8SYJ2	38.55	5		9433741	GEO09626p1 OS=Drosophila melanogaster OX=7227 GN=ND-MLRQ PE=1 SV=1
Q9VZ34	01.10	2	Carbamidomethylation	35817027	RH72958p OS=Drosophila melanogaster OX=7227 GN=Dmel\CG2076 PE=1 SV=1
Q5BI60	13.01	2	Carbamidomethylation	28926299	LP12217p (Fragment) OS=Drosophila melanogaster OX=7227 GN=Jon99Ciii PE=2 SV=1
A0A0B4LHX9	13.21	2	Carbamidomethylation	28468771	Jonah 99Ciii, isoform B OS=Drosophila melanogaster OX=7227 GN=Jon99Ciii PE=4 SV=1
A0A0C4DHG6	14.05	6		82527.81	Gelsolin, isoform L OS=Drosophila melanogaster OX=7227 GN=Gel PE=4 SV=1
A0A0C4DHG2	13.03	6		88374.51	Gelsolin, isoform J OS=Drosophila melanogaster OX=7227 GN=Gel PE=4 SV=1
H5V896	01.05	2		71162.0	FI18652p1 OS=Drosophila melanogaster OX=7227 GN=EloA-RA PE=2 SV=1
Q9U1J9	01.05	3		86527.21	SF1 protein OS=Drosophila melanogaster OX=7227 GN=SF1 PE=2 SV=1
Q9VEJ1	01.05	3		87374.04	LD36095p OS=Drosophila melanogaster OX=7227 GN=SF1 PE=1 SV=3
Q3YMT4	15.59	2		21093885	Signal peptidase complex catalytic subunit SEC11 (Fragment) OS=Drosophila melanogaster OX=7227 GN=twr PE=2 SV=1
O97066	15.68	2		20980727	Signal peptidase complex catalytic subunit SEC11 OS=Drosophila melanogaster OX=7227 GN=twr PE=1 SV=1
Q8MYV0	01.12	3		54530.67	(S)-3-amino-2-methylpropionate transaminase OS=Drosophila melanogaster OX=7227 GN=Gabat PE=2 SV=1
Q9VW68	01.12	3		54584.7	(S)-3-amino-2-methylpropionate transaminase OS=Drosophila melanogaster OX=7227 GN=Gabat PE=1 SV=1
Q9W350	01.03	3		193090.81	C11.1, isoform A OS=Drosophila melanogaster OX=7227 GN=c11.1 PE=1 SV=2
Q8IQD4	01.06	3		131271.11	Anion exchange protein OS=Drosophila melanogaster OX=7227 GN=Ae2 PE=1 SV=1
M9PEQ4	01.06	3		136656.1	Anion exchange protein OS=Drosophila melanogaster OX=7227 GN=Ae2 PE=1 SV=1
Q9VT48	01.06	3		142804.06	Anion exchange protein OS=Drosophila melanogaster OX=7227 GN=Ae2 PE=1 SV=2
Q8IQD5	01.06	3		138387.22	Anion exchange protein OS=Drosophila melanogaster OX=7227 GN=Ae2 PE=1 SV=1
Q8IQD6	01.06	3		135687.95	Anion exchange protein OS=Drosophila melanogaster OX=7227 GN=Ae2 PE=1 SV=1
Q7KUD7	01.06	3		138902.88	Anion exchange protein OS=Drosophila melanogaster OX=7227 GN=Ae2 PE=1 SV=1
Q6NL70	01.06	3		135628.94	Anion exchange protein OS=Drosophila melanogaster OX=7227 GN=CG8177 PE=2 SV=1
Q7KUD6	01.06	3		131786.77	Anion exchange protein OS=Drosophila melanogaster OX=7227 GN=Ae2 PE=1 SV=1
Q8IRB3	01.05	3		45017098	Uncharacterized protein OS=Drosophila melanogaster OX=7227 GN=Dmel\CG32241 PE=4 SV=2
Q7K4Z6	01.06	3	Carbamidomethylation	142191.23	GH20492p OS=Drosophila melanogaster OX=7227 GN=Unc-89 PE=2 SV=1
Q9VL61	01.04	2		77373766	FI22810p1 OS=Drosophila melanogaster OX=7227 GN=Dmel\CG5853 PE=2 SV=1
Q960D7	01.04	2		77265625	SD06390p OS=Drosophila melanogaster OX=7227 GN=CG5853 PE=2 SV=1
Q7JZZ3	15.38	3		30873416	RE03883p OS=Drosophila melanogaster OX=7227 GN=Dmel\CG13321 PE=1 SV=1
B4F5F4	17.86	2	Carbamidomethylation	27831.72	CG15717-PA OS=Drosophila melanogaster OX=7227 GN=CG15717 PE=4 SV=1
B4F5F0	17.86	2	Carbamidomethylation	27776637	CG15717-PA OS=Drosophila melanogaster OX=7227 GN=CG15717 PE=4 SV=1
B4F5F8	17.86	2	Carbamidomethylation	27752572	CG15717-PA OS=Drosophila melanogaster OX=7227 GN=CG15717 PE=4 SV=1
Q9VYG8	17.86	2	Carbamidomethylation	27766.6	CG15717-PA OS=Drosophila melanogaster OX=7227 GN=Dmel\CG15717 PE=1 SV=1
B4F5F5	17.86	2	Carbamidomethylation	27792.68	CG15717-PA OS=Drosophila melanogaster OX=7227 GN=CG15717 PE=4 SV=1
C0MLC9	17.86	2	Carbamidomethylation	27750557	CG15717-PA OS=Drosophila melanogaster OX=7227 GN=CG15717 PE=4 SV=1
C0MLD8	17.86	2	Carbamidomethylation	27909787	CG15717-PA OS=Drosophila melanogaster OX=7227 GN=CG15717 PE=4 SV=1
B4F5F3	17.86	2	Carbamidomethylation	27817693	CG15717-PA OS=Drosophila melanogaster OX=7227 GN=CG15717 PE=4 SV=1
B4F5F6	17.86	2	Carbamidomethylation	27777623	CG15717-PA OS=Drosophila melanogaster OX=7227 GN=CG15717 PE=4 SV=1
B4F5F2	17.86	2	Carbamidomethylation	27724574	CG15717-PA OS=Drosophila melanogaster OX=7227 GN=CG15717 PE=4 SV=1
Q8MKJ6	26.09	3		17838.22	Peptidyl-prolyl cis-trans isomerase OS=Drosophila melanogaster OX=7227 GN=cg11777 PE=1 SV=1
B6IDS9	25.30	3		18429885	Peptidyl-prolyl cis-trans isomerase (Fragment) OS=Drosophila melanogaster OX=7227 GN=CG11777-RA PE=2 SV=1
Q7KSB5	13.64	2		36352117	S-formylglutathione hydrolase OS=Drosophila melanogaster OX=7227 GN=Dmel\CG4390 PE=1 SV=1
C6SUZ3	01.12	2		38334.48	S-formylglutathione hydrolase (Fragment) OS=Drosophila melanogaster OX=7227 GN=CG4390-RB PE=2 SV=1
Q9VDP9	15.73	2		31441363	S-formylglutathione hydrolase OS=Drosophila melanogaster OX=7227 GN=Dmel\CG4390 PE=1 SV=1
Q7K332	20.08	4		27611314	GH17623p OS=Drosophila melanogaster OX=7227 GN=CG3364 PE=2 SV=1
Q7KTW5	01.08	2		30625.78	Inositol-1-monophosphatase OS=Drosophila melanogaster OX=7227 GN=Dmel\CG9391 PE=1 SV=1
Q9W402	20.13	2		17747576	Complex I-B16.6 OS=Drosophila melanogaster OX=7227 GN=ND-B16.6 PE=1 SV=1
A0A0B4LEY6	21.20	3		23020.79	Nascent polypeptide associated complex protein alpha subunit, isoform D OS=Drosophila melanogaster OX=7227 GN=Nacalpha PE=4 SV=1
Q8INE6	48.41	3	Carbamidomethylation	13461765	ATP synthase subunit O, mitochondrial OS=Drosophila melanogaster OX=7227 GN=Oscp PE=2 SV=1
A0A0B4KFT5	15.60	2	Carbamidomethylation	27780.55	Glutathione S transferase S1, isoform D OS=Drosophila melanogaster OX=7227 GN=GstS1 PE=1 SV=1
A4UZL5	15.66	2	Carbamidomethylation	27613518	Glutathione S transferase S1, isoform C OS=Drosophila melanogaster OX=7227 GN=GstS1 PE=1 SV=1
A0A0E3T5D4	01.06	2		65690.64	Ran GTPase activating protein OS=Drosophila melanogaster OX=7227 GN=RanGAP PE=4 SV=1
A0A0E3X848	01.06	2		66051875	Ran GTPase activating protein OS=Drosophila melanogaster OX=7227 GN=RanGAP PE=4 SV=1
C0LA70	01.10	2		39484.92	Ran GTPase activating protein (Fragment) OS=Drosophila melanogaster OX=7227 GN=RanGAP PE=4 SV=1
A0A0E3T458	01.10	2		39497.96	Truncated Ran GTPase activating protein OS=Drosophila melanogaster OX=7227 GN=Sd-RanGAP PE=4 SV=1
C0LA69	01.10	2		39506977	Ran GTPase activating protein (Fragment) OS=Drosophila melanogaster OX=7227 GN=RanGAP PE=4 SV=1
M9PBD9	01.06	2		66069.91	Ran GTPase activating protein, isoform B OS=Drosophila melanogaster OX=7227 GN=RanGAP PE=1 SV=1
M9PD65	01.06	2		65183918	Ran GTPase activating protein, isoform C OS=Drosophila melanogaster OX=7227 GN=RanGAP PE=1 SV=1
C0LA78	01.10	2		39469.91	Sd-Ran GTPase activating protein (Fragment) OS=Drosophila melanogaster OX=7227 GN=Sd-RanGAP PE=4 SV=1
A0A0E3T479	01.06	2		65673.55	Ran GTPase activating protein OS=Drosophila melanogaster OX=7227 GN=RanGAP PE=4 SV=1
C0LA68	01.10	2		39487.94	Ran GTPase activating protein (Fragment) OS=Drosophila melanogaster OX=7227 GN=RanGAP PE=4 SV=1
A0A0E3T4A9	01.06	2		65691586	Ran GTPase activating protein OS=Drosophila melanogaster OX=7227 GN=RanGAP PE=4 SV=1
A0A0E3T462	01.06	2		65718695	Ran GTPase activating protein OS=Drosophila melanogaster OX=7227 GN=RanGAP PE=4 SV=1
A0A0E3T5D1	01.10	2		39529945	Truncated Ran GTPase activating protein OS=Drosophila melanogaster OX=7227 GN=Sd-RanGAP PE=4 SV=1
A1ZB68	22.73	3		24947748	FI01423p OS=Drosophila melanogaster OX=7227 GN=GstE3 PE=1 SV=1
A0A0B4K7G4	01.08	3		60309.73	Modulo, isoform C OS=Drosophila melanogaster OX=7227 GN=mod PE=1 SV=1
Q960B1	06.02	3	Carbamidomethylation	105017.76	SD10334p OS=Drosophila melanogaster OX=7227 GN=unc-45 PE=1 SV=1
Q9VHW4	06.02	3	Carbamidomethylation	105047.78	FI21225p1 OS=Drosophila melanogaster OX=7227 GN=unc-45 PE=1 SV=1
Q8IRQ5	13.92	3		50459754	Fumarate hydratase OS=Drosophila melanogaster OX=7227 GN=Fum1 PE=1 SV=1
Q9W3X6	13.13	3		53575.53	Fumarate hydratase OS=Drosophila melanogaster OX=7227 GN=Fum1 PE=1 SV=3
Q8SXM1	13.13	3		53560.56	Fumarate hydratase OS=Drosophila melanogaster OX=7227 GN=Fum1 PE=2 SV=1
Q7KVB1	01.03	1		76743445	ATP binding cassette subfamily B member 7, isoform B OS=Drosophila melanogaster OX=7227 GN=ABCB7 PE=1 SV=1
Q9W0C5	01.03	1		80466.69	ATP binding cassette subfamily B member 7, isoform A OS=Drosophila melanogaster OX=7227 GN=ABCB7 PE=1 SV=2
E6PBW9	01.03	1		76715.39	AT07502p OS=Drosophila melanogaster OX=7227 GN=ABCB7-RB PE=2 SV=1
F3YDP0	01.03	1		80495.64	RH32556p OS=Drosophila melanogaster OX=7227 GN=ABCB7-RA PE=2 SV=1
Q7KVA9	01.04	1		66104.15	GH20617p OS=Drosophila melanogaster OX=7227 GN=ABCB7 PE=2 SV=1
Q8SYD4	44.44	8		16791002	RE67391p OS=Drosophila melanogaster OX=7227 GN=Mpcp2 PE=2 SV=1
Q9VJZ4	38.19	4	Carbamidomethylation	17384752	NADH dehydrogenase [ubiquinone] 1 beta subcomplex subunit 9 OS=Drosophila melanogaster OX=7227 GN=ND-B22 PE=1 SV=1
Q9VTY2	13.25	2		35796.14	Uncharacterized protein, isoform A OS=Drosophila melanogaster OX=7227 GN=anon-WO0172774.89 PE=1 SV=1
Q8SYK9	18.14	2		22902643	RE55091p OS=Drosophila melanogaster OX=7227 GN=AIMP1 PE=2 SV=1
A1Z7K8	01.11	2		34400926	AaRS-interacting multifunctional protein 1 OS=Drosophila melanogaster OX=7227 GN=AIMP1 PE=1 SV=1
O61540	01.07	2	Carbamidomethylation	49889605	Methionine aminopeptidase 2 OS=Drosophila melanogaster OX=7227 GN=und PE=2 SV=1
Q9VL89	01.07	2	Carbamidomethylation	49804.5	Methionine aminopeptidase 2 OS=Drosophila melanogaster OX=7227 GN=und PE=1 SV=1
X2JB94	01.08	2		60597.95	Cyp12c1, isoform B OS=Drosophila melanogaster OX=7227 GN=Cyp12c1 PE=3 SV=1
Q8SXS1	15.73	4		28646826	RE40851p OS=Drosophila melanogaster OX=7227 GN=TwdlB PE=2 SV=1
B5RII9	14.80	4		30695201	FI02846p (Fragment) OS=Drosophila melanogaster OX=7227 GN=TwdlB-RA PE=2 SV=1
Q9VBD9	15.79	4		28484.7	LD41821p OS=Drosophila melanogaster OX=7227 GN=TwdlL PE=2 SV=2
Q8I0N3	16.13	4		27766771	RE31819p OS=Drosophila melanogaster OX=7227 GN=TwdlL PE=2 SV=1
Q8IGM9	14.56	4		30796107	RE59605p OS=Drosophila melanogaster OX=7227 GN=TwdlN PE=2 SV=1
Q9VBE0	15.73	4		28616799	TweedleB OS=Drosophila melanogaster OX=7227 GN=TwdlB PE=1 SV=1
Q9VBD5	14.56	4		30854145	FI07246p OS=Drosophila melanogaster OX=7227 GN=TwdlN PE=2 SV=2
Q9VBE2	23.61	4		28668.8	RE40518p OS=Drosophila melanogaster OX=7227 GN=TwdlM PE=1 SV=1
B7Z002	01.01	4	Oxidation (M)	593443.3	Kismet, isoform C OS=Drosophila melanogaster OX=7227 GN=kis PE=1 SV=1
Q9VPL9	01.01	4	Oxidation (M)	573636.56	FI24801p1 OS=Drosophila melanogaster OX=7227 GN=kis PE=1 SV=3
M9NEL3	01.01	4	Oxidation (M)	560924.25	Kismet, isoform F OS=Drosophila melanogaster OX=7227 GN=kis PE=1 SV=1
M9NDB7	01.01	4	Oxidation (M)	566085.94	Kismet, isoform E OS=Drosophila melanogaster OX=7227 GN=kis PE=1 SV=1
M9NCY5	01.01	4	Oxidation (M)	575931.2	Kismet, isoform D OS=Drosophila melanogaster OX=7227 GN=kis PE=1 SV=1
M9PG50	04.06	3	Carbamidomethylation	128333414	Cyclin-dependent kinase 12, isoform C OS=Drosophila melanogaster OX=7227 GN=Cdk12 PE=4 SV=1
B7FNN8	34.18	3	Carbamidomethylation; Oxidation (M)	8318994	LP14045p (Fragment) OS=Drosophila melanogaster OX=7227 GN=Sgs8-RA PE=2 SV=1
G4LU22	16.91	2		22838832	PRA1 family protein OS=Drosophila melanogaster OX=7227 GN=CG10373-RA PE=2 SV=1
Q9VJ59	14.06	2		27796.39	PRA1 family protein OS=Drosophila melanogaster OX=7227 GN=Jwa PE=1 SV=5
Q9VRS6	01.11	2		28016564	Jonah 65Aiv OS=Drosophila melanogaster OX=7227 GN=Jon65Aiv PE=1 SV=1
Q8SYB5	01.11	2		29195822	RE74144p OS=Drosophila melanogaster OX=7227 GN=Jon65Aiv PE=2 SV=1
A0A0B4KFT0	34.23	3		16622082	Cytochrome c oxidase polypeptide Va OS=Drosophila melanogaster OX=7227 GN=COX5A PE=3 SV=1
Q9VHC7	01.09	5	Carbamidomethylation	66731234	FI21236p1 OS=Drosophila melanogaster OX=7227 GN=rump PE=1 SV=1
Q9VIZ3	01.07	4		102833195	LD25692p OS=Drosophila melanogaster OX=7227 GN=l(2)37Cb PE=1 SV=1
Q9W4V3	01.08	2		20985262	RH61722p OS=Drosophila melanogaster OX=7227 GN=Dmel\CG14419 PE=2 SV=1
A0A1B3Q3R0	21.77	3	Carbamidomethylation	17430.37	60S ribosomal protein L32 (Fragment) OS=Drosophila melanogaster OX=7227 PE=2 SV=1
T2FF94	01.02	1	Oxidation (M)	80857055	FI21238p1 (Fragment) OS=Drosophila melanogaster OX=7227 GN=proPO59-RA PE=2 SV=1
S0AT10	01.02	1	Oxidation (M)	79314195	PPO3-RA protein OS=Drosophila melanogaster OX=7227 GN=PPO3-RA PE=2 SV=2
A1Z992	01.09	2	Carbamidomethylation	79109.38	1,4-alpha-glucan branching enzyme OS=Drosophila melanogaster OX=7227 GN=AGBE PE=1 SV=1
U3NIM6	01.09	2	Carbamidomethylation	83196.86	1,4-alpha-glucan branching enzyme (Fragment) OS=Drosophila melanogaster OX=7227 GN=AGBE-RA PE=2 SV=1
Q8T0H4	14.47	2	Carbamidomethylation	53154.19	1,4-alpha-glucan branching enzyme OS=Drosophila melanogaster OX=7227 GN=AGBE PE=2 SV=1
B5RJS1	14.47	2	Carbamidomethylation	53172223	1,4-alpha-glucan branching enzyme OS=Drosophila melanogaster OX=7227 GN=CG33138-RA PE=2 SV=1
X2JC35	20.00	5		13502044	60S ribosomal protein L36 OS=Drosophila melanogaster OX=7227 GN=RpL36 PE=2 SV=1
Q9VLX0	01.04	2		103124.9	Lysine ketoglutarate reductase OS=Drosophila melanogaster OX=7227 GN=LKRSDH PE=1 SV=2
Q6NP53	04.05	2		107236.76	Lysine ketoglutarate reductase (Fragment) OS=Drosophila melanogaster OX=7227 GN=BEST:CK02318 PE=2 SV=2
Q95VY8	14.53	2		19540648	Protein tyrosine phosphatase OS=Drosophila melanogaster OX=7227 GN=PRL-1 PE=2 SV=1
O61722	14.20	2		19973184	PRL-1 phosphatase, isoform A OS=Drosophila melanogaster OX=7227 GN=PRL-1 PE=1 SV=2
Q9VSD6	01.05	3		119310.62	D-Importin 7/RanBP7 OS=Drosophila melanogaster OX=7227 GN=msk PE=1 SV=1
Q7KIF8	01.05	3		119257.57	Ran binding protein 7 OS=Drosophila melanogaster OX=7227 GN=msk PE=2 SV=1
Q95RH0	01.07	3		78908.87	LD30157p OS=Drosophila melanogaster OX=7227 GN=msk PE=2 SV=1
Q86NK4	01.05	3		119276.6	GH01576p OS=Drosophila melanogaster OX=7227 GN=msk PE=2 SV=1
Q9W335	01.12	2		33030.25	Signal sequence receptor subunit alpha OS=Drosophila melanogaster OX=7227 GN=l(1)G0320 PE=1 SV=1
Q9VNI4	20.00	2		25782.51	Proteasome assembly chaperone 1 OS=Drosophila melanogaster OX=7227 GN=PSMG1 PE=1 SV=1
O18335	18.69	2		24245363	Drab11 OS=Drosophila melanogaster OX=7227 GN=Rab11 PE=1 SV=1
B8A3X3	18.69	2		24187328	FI09227p OS=Drosophila melanogaster OX=7227 GN=Rab11-RB PE=2 SV=1
Q8IGH2	18.69	2		24231293	RH21315p OS=Drosophila melanogaster OX=7227 GN=Rab11 PE=2 SV=1
Q7K3W2	01.08	2		61050.07	GH09295p OS=Drosophila melanogaster OX=7227 GN=CG8728-RA PE=1 SV=1
Q7K0B6	19.30	3		26571717	Glutathione S transferase T1 OS=Drosophila melanogaster OX=7227 GN=GstT1 PE=1 SV=1
Q0E8F4	13.42	2		35483.95	NADH-cytochrome b5 reductase OS=Drosophila melanogaster OX=7227 GN=Dmel\CG5946 PE=1 SV=1
X2JGK6	01.12	2		37390.34	NADH-cytochrome b5 reductase OS=Drosophila melanogaster OX=7227 GN=Dmel\CG5946 PE=1 SV=1
Q0E8F5	13.29	2		35761.32	NADH-cytochrome b5 reductase OS=Drosophila melanogaster OX=7227 GN=Dmel\CG5946 PE=1 SV=1
Q9I7R1	13.42	2		35295.9	NADH-cytochrome b5 reductase OS=Drosophila melanogaster OX=7227 GN=Dmel\CG5946 PE=1 SV=2
Q4LDP7	13.29	2		35573266	NADH-cytochrome b5 reductase OS=Drosophila melanogaster OX=7227 GN=Dmel\CG5946 PE=1 SV=1
Q95T90	15.97	2		29654361	NADH-cytochrome b5 reductase OS=Drosophila melanogaster OX=7227 GN=CG5946 PE=2 SV=1
E1JHY0	15.97	2		29682418	NADH-cytochrome b5 reductase OS=Drosophila melanogaster OX=7227 GN=Dmel\CG5946 PE=1 SV=1
Q6NLA3	01.06	2	Carbamidomethylation	96831414	V-type proton ATPase subunit a OS=Drosophila melanogaster OX=7227 GN=Vha100-1 PE=1 SV=1
Q8IML3	01.06	2	Carbamidomethylation	94814.24	V-type proton ATPase subunit a OS=Drosophila melanogaster OX=7227 GN=Vha100-1 PE=1 SV=1
Q86M57	01.06	2	Carbamidomethylation	94648.99	V-type proton ATPase subunit a OS=Drosophila melanogaster OX=7227 GN=Vha100-1 PE=2 SV=1
Q8IML5	01.06	2	Carbamidomethylation	94677.01	V-type proton ATPase subunit a OS=Drosophila melanogaster OX=7227 GN=Vha100-1 PE=1 SV=1
Q9XZ10	01.06	2	Carbamidomethylation	97170766	V-type proton ATPase subunit a OS=Drosophila melanogaster OX=7227 GN=Vha100-1 PE=1 SV=1
Q8IML4	01.06	2	Carbamidomethylation	96573.18	V-type proton ATPase subunit a OS=Drosophila melanogaster OX=7227 GN=Vha100-1 PE=1 SV=1
Q8IRH0	01.07	5		120288.89	LP21249p OS=Drosophila melanogaster OX=7227 GN=Psa PE=1 SV=1
Q9GPG3	01.08	5		99450086	Aminopeptidase OS=Drosophila melanogaster OX=7227 GN=Psa PE=2 SV=1
E8NH92	07.07	5		122730586	AT07754p OS=Drosophila melanogaster OX=7227 GN=Psa-RC PE=2 SV=1
Q9W0E4	01.08	5		99327016	Aminopeptidase OS=Drosophila melanogaster OX=7227 GN=Psa PE=1 SV=1
Q8IRH1	07.07	5		122758.64	FI19310p1 OS=Drosophila melanogaster OX=7227 GN=Psa PE=1 SV=1
H1UUI3	01.02	2		143587.67	FI18107p1 (Fragment) OS=Drosophila melanogaster OX=7227 GN=Elp1-RA PE=2 SV=1
A0A0B4KGU0	01.02	2		142884.86	Elongator complex protein 1 OS=Drosophila melanogaster OX=7227 GN=Elp1 PE=1 SV=1
A0A0B4KFR6	01.02	2		143287.31	Elongator complex protein 1 OS=Drosophila melanogaster OX=7227 GN=Elp1 PE=1 SV=1
A0A3S7VHN7	23.68	3	Carbamidomethylation	11815.38	Salivary gland secretion 3 (Fragment) OS=Drosophila melanogaster OX=7227 GN=Sgs3 PE=4 SV=1
A0A3S7VHN0	19.42	3	Carbamidomethylation	14432372	Salivary gland secretion 3 (Fragment) OS=Drosophila melanogaster OX=7227 GN=Sgs3 PE=4 SV=1
Q8SXR7	05.09	2		76627.26	Fatty acid transport protein 3, isoform A OS=Drosophila melanogaster OX=7227 GN=Fatp3 PE=1 SV=1
Q9W185	01.05	2		73599125	Fatty acid transport protein 3, isoform B OS=Drosophila melanogaster OX=7227 GN=Fatp3 PE=1 SV=1
Q9V4C1	01.05	3		97859.94	Uncharacterized protein, isoform E OS=Drosophila melanogaster OX=7227 GN=Dmel\CG1674 PE=1 SV=2
Q8IMB9	01.06	3		82065.3	FI03013p OS=Drosophila melanogaster OX=7227 GN=Dmel\CG1674 PE=1 SV=1
L0MLJ3	01.05	3		93310.93	Uncharacterized protein, isoform M OS=Drosophila melanogaster OX=7227 GN=Dmel\CG1674 PE=1 SV=1
Q8IHG0	01.04	3	Carbamidomethylation	82539.33	Dynamin-1-like protein OS=Drosophila melanogaster OX=7227 GN=Drp1 PE=2 SV=1
Q9VQE0	01.04	3	Carbamidomethylation	82566.36	Dynamin-1-like protein OS=Drosophila melanogaster OX=7227 GN=Drp1 PE=1 SV=1
M9PEN1	14.78	2		32015.02	Alpha-tubulin N-acetyltransferase OS=Drosophila melanogaster OX=7227 GN=Tat PE=3 SV=1
D5AEL4	12.07	3	Carbamidomethylation	51150.57	RE08887p OS=Drosophila melanogaster OX=7227 PE=2 SV=1
Q9VQI8	12.07	3	Carbamidomethylation	51119.56	FI18627p1 OS=Drosophila melanogaster OX=7227 GN=NTPase PE=1 SV=1
O76268	01.12	3	Carbamidomethylation	50845273	LD11641p OS=Drosophila melanogaster OX=7227 GN=NTPase PE=1 SV=1
M9PBV2	01.10	3	Carbamidomethylation	57863.33	NTPase, isoform F OS=Drosophila melanogaster OX=7227 GN=NTPase PE=1 SV=1
Q7JVZ8	26.67	3	Carbamidomethylation	25093854	Glutathione S transferase E11, isoform A OS=Drosophila melanogaster OX=7227 GN=GstE11 PE=1 SV=1
Q9VHY6	01.07	3		100915.73	ER membrane protein complex subunit 1 OS=Drosophila melanogaster OX=7227 GN=EMC1 PE=1 SV=1
F6J178	27.23	2		24574414	Actin-related protein 2 (Fragment) OS=Drosophila melanogaster OX=7227 GN=CG9901 PE=3 SV=1
U3Q053	04.11	2		109109.63	N-terminal acetyltransferase B complex subunit MDM20 homolog OS=Drosophila melanogaster OX=7227 GN=psidin-RA PE=2 SV=1
Q9U3W5	13.19	2		37777.78	Putative mitotic protein phosphatase 1 regulator OS=Drosophila melanogaster OX=7227 GN=sds22 PE=2 SV=1
Q9VEK8	13.19	2		37790.78	GH07711p OS=Drosophila melanogaster OX=7227 GN=sds22 PE=1 SV=1
B3DN36	01.10	3		48214844	IP21807p (Fragment) OS=Drosophila melanogaster OX=7227 GN=CG10513-RB PE=2 SV=1
Q8MLN7	37.63	2		10245478	Cuticular protein 60D, isoform A OS=Drosophila melanogaster OX=7227 GN=Cpr60D PE=1 SV=1
A0A0B4KHL7	05.01	4		82014.25	MICOS complex subunit MIC60 OS=Drosophila melanogaster OX=7227 GN=Mitofilin PE=3 SV=1
A0A0B4KGN2	01.04	4		82905.15	MICOS complex subunit MIC60 OS=Drosophila melanogaster OX=7227 GN=Mitofilin PE=3 SV=1
A4IJ68	01.09	3		78398805	Glutaminase (Fragment) OS=Drosophila melanogaster OX=7227 GN=nemy PE=2 SV=1
A4V488	13.97	2		57829.31	Inosine-5'-monophosphate dehydrogenase OS=Drosophila melanogaster OX=7227 GN=ras PE=1 SV=1
A0A4D6K3W6	01.12	2		63817.61	Inosine-5'-monophosphate dehydrogenase OS=Drosophila melanogaster OX=7227 GN=ras PE=1 SV=1
Q9VTZ7	01.10	2		56351.34	LD47970p OS=Drosophila melanogaster OX=7227 GN=anon-WO0172774.58 PE=1 SV=1
A0A0B4K612	07.03	3		96598.94	Pumilio, isoform F OS=Drosophila melanogaster OX=7227 GN=pum PE=4 SV=1
A0A0B4KFX7	07.06	3		96213555	Pumilio, isoform H OS=Drosophila melanogaster OX=7227 GN=pum PE=4 SV=1
A0A0B4KFF0	01.04	3		157528.19	Pumilio, isoform G OS=Drosophila melanogaster OX=7227 GN=pum PE=4 SV=1
A1Z943	01.07	3		73349414	Glutaminase OS=Drosophila melanogaster OX=7227 GN=GLS PE=1 SV=1
Q961I1	01.07	3		79827.76	Glutaminase OS=Drosophila melanogaster OX=7227 GN=GLS PE=1 SV=1
Q9W3F6	12.09	4	Carbamidomethylation	55156.61	Bleomycin hydrolase OS=Drosophila melanogaster OX=7227 GN=Dmel\CG1440 PE=1 SV=2
X2JEJ0	01.10	4	Carbamidomethylation	62528938	Bleomycin hydrolase OS=Drosophila melanogaster OX=7227 GN=Dmel\CG1440 PE=1 SV=1
A8JV22	01.11	4	Carbamidomethylation	57760.5	Bleomycin hydrolase OS=Drosophila melanogaster OX=7227 GN=Dmel\CG1440 PE=1 SV=1
A0A0A0RZ60	13.16	2		26202582	Cytochrome c oxidase subunit 2 OS=Drosophila melanogaster OX=7227 GN=COX2 PE=3 SV=1
C6KI54	13.16	2		26190527	Cytochrome c oxidase subunit 2 OS=Drosophila melanogaster OX=7227 GN=COII PE=2 SV=1
C8CB16	01.12	2		27373943	Cytochrome c oxidase subunit 2 (Fragment) OS=Drosophila melanogaster OX=7227 GN=COII PE=3 SV=1
A0A126QBG4	13.10	2		26309664	Cytochrome c oxidase subunit 2 OS=Drosophila melanogaster OX=7227 GN=COII PE=3 SV=1
J9THZ9	13.16	2		26220553	Cytochrome c oxidase subunit 2 OS=Drosophila melanogaster OX=7227 GN=COX2 PE=3 SV=1
J9TIE4	13.16	2		26220553	Cytochrome c oxidase subunit 2 OS=Drosophila melanogaster OX=7227 GN=COX2 PE=3 SV=1
Q9VNB9	15.92	4		17655678	60S ribosomal protein L35a OS=Drosophila melanogaster OX=7227 GN=RpL35A PE=1 SV=1
Q9VGF7	19.94	4	Carbamidomethylation	34556477	Glutamate carrier 1, isoform A OS=Drosophila melanogaster OX=7227 GN=GC1 PE=1 SV=1
Q9VG42	16.26	3	Carbamidomethylation	32683143	Glycine N-methyltransferase OS=Drosophila melanogaster OX=7227 GN=Gnmt PE=1 SV=1
Q8MZ78	01.10	2	Carbamidomethylation	29514365	UDP-glucose 4-epimerase OS=Drosophila melanogaster OX=7227 GN=Gale PE=2 SV=1
M9ND19	01.08	2	Carbamidomethylation	38696.84	UDP-glucose 4-epimerase OS=Drosophila melanogaster OX=7227 GN=Gale PE=1 SV=1
Q9VBD7	14.17	2		25908533	TweedleK OS=Drosophila melanogaster OX=7227 GN=TwdlK PE=4 SV=1
Q9VS21	41.46	3		96948125	Acyl-CoA binding protein 6, isoform A OS=Drosophila melanogaster OX=7227 GN=Acbp6 PE=1 SV=1
Q9W374	01.06	4		111225.55	Dihydropyrimidine dehydrogenase [NADP(+)] OS=Drosophila melanogaster OX=7227 GN=su(r) PE=1 SV=2
Q4TWT4	01.06	4		111297.61	Dihydropyrimidine dehydrogenase [NADP(+)] OS=Drosophila melanogaster OX=7227 GN=su(r) PE=3 SV=1
E1JJ78	05.08	2		84219.02	Like-AP180, isoform D OS=Drosophila melanogaster OX=7227 GN=lap PE=1 SV=1
A0A0B4K6V2	01.05	2		71771.16	Like-AP180, isoform G OS=Drosophila melanogaster OX=7227 GN=lap PE=1 SV=1
C1C3H4	01.05	2		80218375	MIP05850p (Fragment) OS=Drosophila melanogaster OX=7227 GN=lap-RB PE=2 SV=1
B7Z0U7	01.05	2		80898.18	Like-AP180, isoform C OS=Drosophila melanogaster OX=7227 GN=lap PE=1 SV=2
A0A0B4KFE2	01.05	2		83167.87	Like-AP180, isoform I OS=Drosophila melanogaster OX=7227 GN=lap PE=1 SV=1
A0A0B4KF90	01.05	2		72386766	Like-AP180, isoform J OS=Drosophila melanogaster OX=7227 GN=lap PE=1 SV=1
A0A0B4KGC6	01.05	2		74959.59	Like-AP180, isoform H OS=Drosophila melanogaster OX=7227 GN=lap PE=1 SV=1
A0A0B4K631	01.05	2		72822.31	Like-AP180, isoform F OS=Drosophila melanogaster OX=7227 GN=lap PE=1 SV=1
Q7JXC4	01.05	2		28975.62	CG6459 protein OS=Drosophila melanogaster OX=7227 GN=P32 PE=1 SV=1
A0APE6	01.05	2		28989645	CG6459 protein OS=Drosophila melanogaster OX=7227 GN=CG6459 PE=3 SV=1
A0APE4	01.05	2		29000.69	CG6459 protein OS=Drosophila melanogaster OX=7227 GN=CG6459 PE=3 SV=1
L0MNA8	27.22	2		20616803	ADP ribosylation factor at 102F, isoform B OS=Drosophila melanogaster OX=7227 GN=Arf102F PE=3 SV=1
A0A0B4K7U9	01.01	3		580493.56	Ryanodine receptor, isoform G OS=Drosophila melanogaster OX=7227 GN=RyR PE=1 SV=1
A0A0B4K6T5	01.01	3		581279.44	Ryanodine receptor, isoform H OS=Drosophila melanogaster OX=7227 GN=RyR PE=1 SV=1
A0A0B4K719	01.01	3		581413.44	Ryanodine receptor, isoform I OS=Drosophila melanogaster OX=7227 GN=RyR PE=1 SV=1
A0A0B4K715	01.01	3		579867.06	Ryanodine receptor, isoform J OS=Drosophila melanogaster OX=7227 GN=RyR PE=1 SV=1
A0A0B4K837	01.01	3		579958.75	Ryanodine receptor, isoform E OS=Drosophila melanogaster OX=7227 GN=RyR PE=1 SV=1
A0A0B4K7K0	01.01	3		580259.25	Ryanodine receptor, isoform F OS=Drosophila melanogaster OX=7227 GN=RyR PE=1 SV=1
Q9VTV9	01.12	2	Carbamidomethylation	35933582	Delta-aminolevulinic acid dehydratase OS=Drosophila melanogaster OX=7227 GN=Pbgs PE=1 SV=1
Q76NQ9	01.05	4		75767.49	AMP deaminase OS=Drosophila melanogaster OX=7227 GN=AMPdeam PE=1 SV=2
D0IQK3	01.04	4		89638.68	AMP deaminase OS=Drosophila melanogaster OX=7227 GN=AMPdeam PE=1 SV=2
Q76NR0	01.04	4		89351414	AMP deaminase OS=Drosophila melanogaster OX=7227 GN=AMPdeam PE=1 SV=2
Q961Q7	01.04	4		82035195	AMP deaminase OS=Drosophila melanogaster OX=7227 GN=AMPdeam PE=1 SV=1
X2JEY5	01.04	4		91521984	AMP deaminase OS=Drosophila melanogaster OX=7227 GN=AMPdeam PE=1 SV=1
Q9VY76	01.04	4		89210.43	AMP deaminase OS=Drosophila melanogaster OX=7227 GN=AMPdeam PE=1 SV=4
X2JFA0	01.04	4		90721055	AMP deaminase OS=Drosophila melanogaster OX=7227 GN=AMPdeam PE=1 SV=1
M9MS55	01.04	4		91008.33	AMP deaminase OS=Drosophila melanogaster OX=7227 GN=AMPdeam PE=1 SV=1
X2JFR6	12.02	4		38645723	Eukaryotic translation initiation factor 2 subunit 1 OS=Drosophila melanogaster OX=7227 GN=eIF2alpha PE=3 SV=1
A1Z8J8	01.12	2	Carbamidomethylation	25706916	Peptidase S1 domain-containing protein OS=Drosophila melanogaster OX=7227 GN=Dmel\CG30025 PE=4 SV=1
G2J5V1	01.12	2	Carbamidomethylation	25462564	MIP25961p1 (Fragment) OS=Drosophila melanogaster OX=7227 GN=CG30025-RA PE=2 SV=1
D2NUG2	18.75	2	Carbamidomethylation	27023107	MIP15314p OS=Drosophila melanogaster OX=7227 GN=CG16936-RA PE=2 SV=1
Q9XYZ9	20.18	2	Carbamidomethylation	25177062	Glutathione S transferase E12, isoform A OS=Drosophila melanogaster OX=7227 GN=GstE12 PE=1 SV=1
M9NGA3	16.74	1		26908428	Casein kinase II beta subunit, isoform J OS=Drosophila melanogaster OX=7227 GN=CkIIbeta PE=1 SV=1
M9PHA6	16.67	1		26796727	Casein kinase II beta subunit, isoform K OS=Drosophila melanogaster OX=7227 GN=CkIIbeta PE=1 SV=1
Q9NGY7	39.00	1		11657.0	Casein kinase II beta subunit (Fragment) OS=Drosophila melanogaster OX=7227 GN=CkIIbeta PE=2 SV=1
A4V4C1	18.14	1		24829254	Casein kinase II beta subunit, isoform C OS=Drosophila melanogaster OX=7227 GN=CkIIbeta PE=1 SV=1
M9NDU6	16.74	1		26831434	Casein kinase II beta subunit, isoform I OS=Drosophila melanogaster OX=7227 GN=CkIIbeta PE=1 SV=1
C9QPE1	17.57	1		25607.09	MIP14664p OS=Drosophila melanogaster OX=7227 GN=CkIIbeta-RC PE=2 SV=1
A0A0B4LF64	32.90	3		17882889	GEO11920p1 OS=Drosophila melanogaster OX=7227 GN=TpnC47D PE=2 SV=1
A0A0B4KGX1	01.01	1		144937.48	Jaguar, isoform L OS=Drosophila melanogaster OX=7227 GN=jar PE=1 SV=1
A0A0B4LHV4	01.01	1		141761.92	Jaguar, isoform N OS=Drosophila melanogaster OX=7227 GN=jar PE=1 SV=1
H1UUJ8	01.01	1		143298.64	FI18104p1 OS=Drosophila melanogaster OX=7227 GN=jar PE=1 SV=1
A0A0B4LF57	24.83	1		16810557	Calmodulin OS=Drosophila melanogaster OX=7227 GN=Cam PE=1 SV=1
C6SUZ2	23.27	1		17992938	AT15141p (Fragment) OS=Drosophila melanogaster OX=7227 GN=Cam-RB PE=2 SV=1
Q8IGD0	19.41	4	Carbamidomethylation	33690.15	RH52725p (Fragment) OS=Drosophila melanogaster OX=7227 GN=Cmpk PE=2 SV=1
Q9VBI2	23.32	4	Carbamidomethylation	27822498	UMP-CMP kinase OS=Drosophila melanogaster OX=7227 GN=Cmpk PE=1 SV=1
Q9TW62	30.10	4	Carbamidomethylation	21822625	UMP-CMP kinase OS=Drosophila melanogaster OX=7227 GN=Cmpk PE=2 SV=1
Q29QX9	23.14	3		13933449	IP15820p (Fragment) OS=Drosophila melanogaster OX=7227 PE=2 SV=1
C5WLN8	25.00	3		135722705	TA01007p (Fragment) OS=Drosophila melanogaster OX=7227 GN=RpL36A-RA PE=2 SV=1
Q9VLT7	26.92	3		125009795	IP17351p OS=Drosophila melanogaster OX=7227 GN=RpL36A PE=1 SV=2
Q9VM55	01.01	2		387134.34	Uninflatable, isoform B OS=Drosophila melanogaster OX=7227 GN=uif PE=1 SV=3
E1JHA6	01.01	2		390571.94	Uninflatable, isoform C OS=Drosophila melanogaster OX=7227 GN=uif PE=1 SV=1
M9NHC5	21.43	2		17138244	Uncharacterized protein, isoform C OS=Drosophila melanogaster OX=7227 GN=dHspB8 PE=1 SV=1
D2NUF4	21.29	2		17225322	MIP15662p (Fragment) OS=Drosophila melanogaster OX=7227 GN=CG14207-RA PE=2 SV=1
Q8IQW5	17.19	2		21777602	RE23625p OS=Drosophila melanogaster OX=7227 GN=HspB8 PE=1 SV=1
Q9VWG1	18.03	2		20841572	LD37169p OS=Drosophila melanogaster OX=7227 GN=dHspB8 PE=1 SV=1
Q8IGT5	01.07	2		54779215	RE33426p OS=Drosophila melanogaster OX=7227 GN=Nop56 PE=2 SV=1
Q95WY3	01.07	2		54837.25	FI04781p OS=Drosophila melanogaster OX=7227 GN=Nop56 PE=1 SV=1
E1JGQ5	01.02	2	Carbamidomethylation	176093.6	4-alpha-glucanotransferase OS=Drosophila melanogaster OX=7227 GN=Dmel\CG9485 PE=1 SV=1
Q86BS7	01.02	2	Carbamidomethylation	173991.06	4-alpha-glucanotransferase OS=Drosophila melanogaster OX=7227 GN=Dmel\CG9485 PE=1 SV=1
Q9W2H8	01.02	2	Carbamidomethylation	183218.53	4-alpha-glucanotransferase OS=Drosophila melanogaster OX=7227 GN=BEST:GH22856 PE=1 SV=3
A8WHE8	01.03	2	Carbamidomethylation	137480.14	4-alpha-glucanotransferase OS=Drosophila melanogaster OX=7227 GN=CG9485 PE=2 SV=1
Q8SY53	01.08	2		37010.59	GH11935p OS=Drosophila melanogaster OX=7227 GN=Ostgamma PE=1 SV=1
Q9U1L3	01.04	2		41766133	Translocating chain-associated membrane protein OS=Drosophila melanogaster OX=7227 GN=TRAM PE=3 SV=1
Q9W5C2	01.04	2		41780203	Translocating chain-associated membrane protein OS=Drosophila melanogaster OX=7227 GN=TRAM PE=1 SV=1
Q9VBU6	13.79	2		23721668	Protein RER1 OS=Drosophila melanogaster OX=7227 GN=Dmel\CG11857 PE=1 SV=1
A0A140SRF8	01.10	2		29694814	Uncharacterized protein, isoform C OS=Drosophila melanogaster OX=7227 GN=Dmel\CG11857 PE=1 SV=1
Q86P04	19.06	3		33841723	RE01362p (Fragment) OS=Drosophila melanogaster OX=7227 GN=SpdS PE=2 SV=1
Q9VBD8	24.89	3		24455074	RT02919p OS=Drosophila melanogaster OX=7227 GN=TwdlO PE=2 SV=1
Q9VTW1	01.07	1	Carbamidomethylation	42028395	RE15265p OS=Drosophila melanogaster OX=7227 GN=Sms PE=1 SV=1
Q9VTW0	01.07	1	Carbamidomethylation	42495883	GH19412p OS=Drosophila melanogaster OX=7227 GN=Sms PE=1 SV=1
X2JGL7	06.11	1	Carbamidomethylation	52185434	Spermine synthase, isoform D OS=Drosophila melanogaster OX=7227 GN=Sms PE=1 SV=1
X2JB05	01.06	1	Carbamidomethylation	51717.95	Spermine synthase, isoform C OS=Drosophila melanogaster OX=7227 GN=Sms PE=1 SV=1
A0A0B4LHE0	01.02	2		118388.24	Kazachoc, isoform F OS=Drosophila melanogaster OX=7227 GN=kcc PE=1 SV=1
Q8MKK5	01.02	2		114064.47	GH09271p OS=Drosophila melanogaster OX=7227 GN=kcc PE=1 SV=1
A0A0B4LGD3	01.02	2		119704.72	Kazachoc, isoform G OS=Drosophila melanogaster OX=7227 GN=kcc PE=1 SV=1
Q9W1G5	01.02	2		117622.35	Kazachoc, isoform C OS=Drosophila melanogaster OX=7227 GN=kcc PE=1 SV=2
Q8MLQ5	01.02	2		119274.08	Kazachoc, isoform D OS=Drosophila melanogaster OX=7227 GN=kcc PE=1 SV=1
Q9W1G6	01.02	2		115716195	Kazachoc, isoform A OS=Drosophila melanogaster OX=7227 GN=kcc PE=1 SV=2
Q8IQ71	01.01	2		338178.56	Dikar, isoform C OS=Drosophila melanogaster OX=7227 GN=dikar PE=1 SV=2
M9MRW0	0.96	2		354039.78	Dikar, isoform D OS=Drosophila melanogaster OX=7227 GN=dikar PE=1 SV=1
M9PEI6	0.95	2		357695.38	Dikar, isoform F OS=Drosophila melanogaster OX=7227 GN=dikar PE=1 SV=1
C0PUZ9	01.09	1		31058676	MIP06967p OS=Drosophila melanogaster OX=7227 GN=Glycogenin-RB PE=2 SV=1
A0A0B4LG72	01.07	1		38053145	Glycogenin, isoform H OS=Drosophila melanogaster OX=7227 GN=Gyg PE=1 SV=1
A0A0B4LG29	01.07	1		40075188	Glycogenin, isoform G OS=Drosophila melanogaster OX=7227 GN=Gyg PE=1 SV=1
A0A0B4K7X5	01.04	1		61748207	Glycogenin, isoform D OS=Drosophila melanogaster OX=7227 GN=Gyg PE=1 SV=1
Q9W2J6	01.07	1		37775734	Glycogenin, isoform B OS=Drosophila melanogaster OX=7227 GN=Gyg PE=1 SV=3
A0A0B4LFW5	01.03	1		78062055	Glycogenin, isoform E OS=Drosophila melanogaster OX=7227 GN=Gyg PE=1 SV=1
E1JGQ3	09.06	1		32838984	Glycogenin, isoform I OS=Drosophila melanogaster OX=7227 GN=Gyg PE=1 SV=1
T2FGD8	01.05	2		74206.63	FI21483p1 OS=Drosophila melanogaster OX=7227 GN=CG4679-RA PE=2 SV=1
B4F5U4	01.11	1	Carbamidomethylation	22216383	Microsomal signal peptidase 25 kDa subunit OS=Drosophila melanogaster OX=7227 GN=Spase25 PE=1 SV=1
B4F5V1	01.11	1	Carbamidomethylation	22117246	Microsomal signal peptidase 25 kDa subunit OS=Drosophila melanogaster OX=7227 GN=CG1751 PE=3 SV=1
B4F5V0	01.11	1	Carbamidomethylation	22250.4	Microsomal signal peptidase 25 kDa subunit OS=Drosophila melanogaster OX=7227 GN=CG1751 PE=3 SV=1
Q9VHV9	01.07	2		58823.11	Amidase domain-containing protein OS=Drosophila melanogaster OX=7227 GN=Dmel\CG7900 PE=4 SV=3
Q29QU4	01.10	2		43345.79	IP12474p OS=Drosophila melanogaster OX=7227 PE=2 SV=1
M9PD08	01.09	2		55287484	Eukaryotic translation release factor 3, isoform C OS=Drosophila melanogaster OX=7227 GN=eRF3 PE=1 SV=1
P91944	01.07	2		66326.14	Elongation factor 1 alpha-like factor OS=Drosophila melanogaster OX=7227 GN=eRF3 PE=2 SV=1
Q9VK85	01.07	2		66452.25	Eukaryotic translation release factor 3, isoform A OS=Drosophila melanogaster OX=7227 GN=eRF3 PE=1 SV=1
Q0E5P0	01.03	2		109092.59	Uncharacterized protein CG1677 OS=Drosophila melanogaster OX=7227 GN=CG1677 PE=4 SV=1
X2JE07	01.03	2		108982.38	Uncharacterized protein, isoform D OS=Drosophila melanogaster OX=7227 GN=Dmel\CG1677 PE=1 SV=1
Q0E5N4	01.03	2		109153586	Uncharacterized protein CG1677 OS=Drosophila melanogaster OX=7227 GN=CG1677 PE=4 SV=1
Q9W3R9	01.03	2		109053.47	FI03239p OS=Drosophila melanogaster OX=7227 GN=Dmel\CG1677 PE=1 SV=2
Q0E5N5	01.03	2		109054.45	Uncharacterized protein CG1677 OS=Drosophila melanogaster OX=7227 GN=CG1677 PE=4 SV=1
Q0E5P7	01.03	2		109053.47	Uncharacterized protein CG1677 OS=Drosophila melanogaster OX=7227 GN=CG1677 PE=4 SV=1
Q0E5N3	01.03	2		109081.52	Uncharacterized protein CG1677 OS=Drosophila melanogaster OX=7227 GN=CG1677 PE=4 SV=1
Q0E5P1	01.03	2		109081.52	Uncharacterized protein CG1677 OS=Drosophila melanogaster OX=7227 GN=CG1677 PE=4 SV=1
Q0E5N8	01.03	2		109073.5	Uncharacterized protein CG1677 OS=Drosophila melanogaster OX=7227 GN=CG1677 PE=4 SV=1
Q0E5P5	01.03	2		109014.43	Uncharacterized protein CG1677 OS=Drosophila melanogaster OX=7227 GN=CG1677 PE=4 SV=1
Q0E5N1	01.03	2		109096.53	Uncharacterized protein CG1677 OS=Drosophila melanogaster OX=7227 GN=CG1677 PE=4 SV=1
Q9VY05	01.05	2		68886055	GH11762p OS=Drosophila melanogaster OX=7227 GN=Dmel\CG9512 PE=1 SV=1
Q6AWP5	01.07	2		95512.88	RE65032p (Fragment) OS=Drosophila melanogaster OX=7227 PE=2 SV=1
Q7KVL7	01.07	2		91130.93	Vacuolar protein sorting-associated protein 35 OS=Drosophila melanogaster OX=7227 GN=Vps35 PE=1 SV=2
Q9W277	01.07	2		93140.09	Vacuolar protein sorting-associated protein 35 OS=Drosophila melanogaster OX=7227 GN=Vps35 PE=1 SV=4
Q9VBG7	15.54	2		16220121	Uncharacterized protein, isoform A OS=Drosophila melanogaster OX=7227 GN=Dmel\CG31086 PE=1 SV=2
D2NUI1	14.74	2		17046982	TA01985p (Fragment) OS=Drosophila melanogaster OX=7227 GN=CG31086-RA PE=2 SV=1
A1Z8H0	18.27	3		10483486	GEO08372p1 OS=Drosophila melanogaster OX=7227 GN=CG7738 PE=2 SV=1
Q8MR88	13.71	4		43804844	Eukaryotic translation initiation factor 3 subunit E OS=Drosophila melanogaster OX=7227 GN=eIF3e PE=2 SV=1
Q9VPX6	01.04	2		84486305	Adenylyl cyclase-associated protein OS=Drosophila melanogaster OX=7227 GN=capt PE=1 SV=2
Q9VPX7	08.02	2		45604992	Capulet, isoform A OS=Drosophila melanogaster OX=7227 GN=capt PE=1 SV=2
Q7KN55	01.06	2		56844668	Adenylyl cyclase-associated protein (Fragment) OS=Drosophila melanogaster OX=7227 GN=capt PE=2 SV=1
Q7JWF1	01.12	4		65988.1	Electron transfer flavoprotein-ubiquinone oxidoreductase OS=Drosophila melanogaster OX=7227 GN=Etf-QO PE=1 SV=1
E1JJI5	01.07	2		39534996	Casein kinase ialpha, isoform D OS=Drosophila melanogaster OX=7227 GN=CkIalpha PE=1 SV=1
Q9VCD4	16.67	3		16871145	ADP-ribosylation factor-like protein 6-interacting protein 4 OS=Drosophila melanogaster OX=7227 GN=Dmel\CG18428 PE=3 SV=2
Q4V5H0	30.77	3		9093208	ADP-ribosylation factor-like protein 6-interacting protein 4 OS=Drosophila melanogaster OX=7227 GN=Dmel\CG18428 PE=2 SV=1
C9QP01	15.79	3		17752.19	ADP-ribosylation factor-like protein 6-interacting protein 4 (Fragment) OS=Drosophila melanogaster OX=7227 GN=CG18428-RA PE=2 SV=1
Q960T8	03.07	2		119889.27	LD35689p OS=Drosophila melanogaster OX=7227 GN=CG17338 PE=2 SV=1
X2JAE9	01.02	2		135182.38	Uncharacterized protein, isoform C OS=Drosophila melanogaster OX=7227 GN=CG10441 PE=4 SV=1
Q8MT77	01.02	2		145829.72	LD28489p OS=Drosophila melanogaster OX=7227 GN=CG17338 PE=2 SV=1
Q7KMP8	01.10	2		43766664	26S proteasome non-ATPase regulatory subunit 13 OS=Drosophila melanogaster OX=7227 GN=Rpn9 PE=1 SV=1
A9QJL5	20.53	2	Carbamidomethylation	16974607	Odorant-binding protein 99c OS=Drosophila melanogaster OX=7227 GN=Obp99c PE=4 SV=1
A9QJL7	20.53	2	Carbamidomethylation	16985617	Odorant-binding protein 99c OS=Drosophila melanogaster OX=7227 GN=Obp99c PE=4 SV=1
A9QJU7	20.53	2	Carbamidomethylation	16974.65	Odorant-binding protein 99c OS=Drosophila melanogaster OX=7227 GN=Obp99c PE=4 SV=1
A9QJK9	20.53	2	Carbamidomethylation	16971.59	Odorant-binding protein 99c OS=Drosophila melanogaster OX=7227 GN=Obp99c PE=4 SV=1
A9QJY0	20.53	2	Carbamidomethylation	16985617	Odorant-binding protein 99c OS=Drosophila melanogaster OX=7227 GN=Obp99c PE=4 SV=1
A9QJM6	20.53	2	Carbamidomethylation	17001615	Odorant-binding protein 99c OS=Drosophila melanogaster OX=7227 GN=Obp99c PE=4 SV=1
D1FZ89	20.53	2	Carbamidomethylation	16965.32	Odorant-binding protein 99c OS=Drosophila melanogaster OX=7227 GN=Obp99c PE=4 SV=1
A9QJM9	20.53	2	Carbamidomethylation	16943535	Odorant-binding protein 99c OS=Drosophila melanogaster OX=7227 GN=Obp99c PE=4 SV=1
A9QJQ6	20.53	2	Carbamidomethylation	16988635	Odorant-binding protein 99c OS=Drosophila melanogaster OX=7227 GN=Obp99c PE=4 SV=1
A9QK28	20.53	2	Carbamidomethylation	16971633	Odorant-binding protein 99c OS=Drosophila melanogaster OX=7227 GN=Obp99c PE=4 SV=1
Q8SZK5	01.11	2		35203812	RH26533p OS=Drosophila melanogaster OX=7227 GN=Dmel\CG31769 PE=2 SV=1
M9MRD0	01.12	1		25850178	Ubiquitin carboxyl-terminal hydrolase OS=Drosophila melanogaster OX=7227 GN=Uch PE=3 SV=1
M9PE40	01.12	1		25429713	Ubiquitin carboxyl-terminal hydrolase OS=Drosophila melanogaster OX=7227 GN=Uch PE=3 SV=1
Q9VUW4	01.07	1		31698.4	Inositol-1-monophosphatase OS=Drosophila melanogaster OX=7227 GN=IMP PE=1 SV=1
X2JAB9	01.05	2		106302.23	Vinculin OS=Drosophila melanogaster OX=7227 GN=Vinc PE=1 SV=1
Q24584	01.05	2		106511.46	Vinculin OS=Drosophila melanogaster OX=7227 GN=Vinc PE=3 SV=1
Q500Y7	19.30	2		6275273	GEO11443p1 OS=Drosophila melanogaster OX=7227 GN=UQCR-6.4 PE=2 SV=1
B5RIS4	04.07	1		67795125	FI05231p OS=Drosophila melanogaster OX=7227 GN=Gtp-bp-RA PE=2 SV=1
L0MLR4	01.12	3	Carbamidomethylation	59047.91	Calcium/calmodulin-dependent protein kinase OS=Drosophila melanogaster OX=7227 GN=CaMKII PE=1 SV=1
D1YSG7	01.12	3	Carbamidomethylation	59919.96	Calcium/calmodulin-dependent protein kinase OS=Drosophila melanogaster OX=7227 GN=CaMKII PE=1 SV=1
A0A0B4KH25	31.91	3		14981299	Histone H2A OS=Drosophila melanogaster OX=7227 GN=His2Av PE=3 SV=1
X2JDP6	01.07	2	Carbamidomethylation	65252035	Glyoxylate reductase 1 homolog OS=Drosophila melanogaster OX=7227 GN=Ndf PE=3 SV=1
M9MRG2	01.07	2	Carbamidomethylation	65354125	Glyoxylate reductase 1 homolog OS=Drosophila melanogaster OX=7227 GN=Ndf PE=3 SV=1
Q7PLC5	13.18	3	Carbamidomethylation; Oxidation (M)	55649438	Glutamine--fructose-6-phosphate transaminase (isomerizing) OS=Drosophila melanogaster OX=7227 GN=Gfat1 PE=1 SV=2
E8NHS9	10.11	3	Carbamidomethylation; Oxidation (M)	72308.08	Glutamine--fructose-6-phosphate transaminase (isomerizing) OS=Drosophila melanogaster OX=7227 GN=Gfat1 PE=1 SV=1
A8Y596	01.09	3	Carbamidomethylation; Oxidation (M)	76994.52	Glutamine--fructose-6-phosphate transaminase (isomerizing) OS=Drosophila melanogaster OX=7227 GN=Gfat1 PE=1 SV=1
Q7Z2C9	01.03	2		72276.42	Nopp140-like nucleolar protein OS=Drosophila melanogaster OX=7227 GN=Nopp140 PE=2 SV=1
Q9VNX6	01.03	2		72205336	LD06749p OS=Drosophila melanogaster OX=7227 GN=Nopp140 PE=1 SV=3
M9PFZ1	03.10	2		78191.83	Nopp140, isoform E OS=Drosophila melanogaster OX=7227 GN=Nopp140 PE=1 SV=1
M9MSM4	01.03	2		70474016	Nopp140, isoform F OS=Drosophila melanogaster OX=7227 GN=Nopp140 PE=1 SV=1
Q7KTV5	01.03	2		70602195	Nopp140, isoform B OS=Drosophila melanogaster OX=7227 GN=Nopp140 PE=1 SV=1
Q8MT03	01.05	1		55358.95	GH01006p OS=Drosophila melanogaster OX=7227 GN=Spg7 PE=2 SV=1
O76867	01.03	1		90068.3	EG:100G10.7 protein OS=Drosophila melanogaster OX=7227 GN=Spg7 PE=3 SV=1
Q9W4W8	01.03	1		90082.32	Paraplegin, isoform A OS=Drosophila melanogaster OX=7227 GN=Spg7 PE=1 SV=1
Q9V3Y4	15.82	4	Carbamidomethylation	35011723	LD43650p OS=Drosophila melanogaster OX=7227 GN=Mtch PE=1 SV=1
G7H851	01.09	2		62739.64	LP08869p1 OS=Drosophila melanogaster OX=7227 GN=alpha-Cat-RA PE=2 SV=1
I1WYI4	01.05	2		103649664	FI19832p1 (Fragment) OS=Drosophila melanogaster OX=7227 GN=alpha-Cat-RA PE=2 SV=1
B7YZL6	01.06	2	Carbamidomethylation	97039266	Uncharacterized protein, isoform R OS=Drosophila melanogaster OX=7227 GN=Dmel\CG10737 PE=1 SV=1
Q95TV9	01.06	2	Carbamidomethylation	102586.43	GM13116p OS=Drosophila melanogaster OX=7227 GN=CG10737 PE=2 SV=1
A1ZBH5	01.07	2	Carbamidomethylation	94755.82	Uncharacterized protein, isoform A OS=Drosophila melanogaster OX=7227 GN=10737 PE=1 SV=1
A0A0B4J401	01.07	2	Carbamidomethylation	92773.75	Uncharacterized protein, isoform V OS=Drosophila melanogaster OX=7227 GN=Dmel\CG10737 PE=1 SV=1
B7YZL7	07.05	2	Carbamidomethylation	95714.85	Uncharacterized protein, isoform X OS=Drosophila melanogaster OX=7227 GN=10737 PE=1 SV=2
B7YZL5	01.06	2	Carbamidomethylation	100508.14	Uncharacterized protein, isoform N OS=Drosophila melanogaster OX=7227 GN=Dmel\CG10737 PE=1 SV=1
Q7YTZ4	01.06	2	Carbamidomethylation	98117.57	GH22187p OS=Drosophila melanogaster OX=7227 GN=Dmel\CG10737 PE=1 SV=1
Q1RKY1	01.07	2	Carbamidomethylation	88598.38	IP14914p OS=Drosophila melanogaster OX=7227 GN=Dmel\CG10737 PE=1 SV=1
B7YZL3	01.06	2	Carbamidomethylation	103828805	Uncharacterized protein, isoform T OS=Drosophila melanogaster OX=7227 GN=10737 PE=1 SV=1
Q0E919	01.06	2	Carbamidomethylation	102570.37	FI07659p OS=Drosophila melanogaster OX=7227 GN=10737 PE=1 SV=1
B7YZL8	01.06	2	Carbamidomethylation	101512266	Uncharacterized protein, isoform P OS=Drosophila melanogaster OX=7227 GN=10737 PE=1 SV=1
B7YZL2	01.07	2	Carbamidomethylation	94681.79	Uncharacterized protein, isoform S OS=Drosophila melanogaster OX=7227 GN=10737 PE=1 SV=1
Q9VQT8	50.00	3	Carbamidomethylation	87512295	Immune induced molecule 33, isoform A OS=Drosophila melanogaster OX=7227 GN=IM33 PE=1 SV=1
Q9VMI5	01.04	1		53459617	CG9135 protein OS=Drosophila melanogaster OX=7227 GN=Dmel\CG9135 PE=1 SV=1
X2JE15	01.03	2		98252.68	Dynamin GTPase OS=Drosophila melanogaster OX=7227 GN=shi PE=1 SV=1
E1JJA5	04.07	2		93730.69	Dynamin GTPase OS=Drosophila melanogaster OX=7227 GN=shi PE=1 SV=1
A4V4I8	01.03	2		97809266	Dynamin GTPase OS=Drosophila melanogaster OX=7227 GN=shi PE=1 SV=1
M9PHQ0	01.03	2		99882.65	Dynamin GTPase OS=Drosophila melanogaster OX=7227 GN=shi PE=1 SV=1
A4V2B8	15.48	2		39959734	Casein kinase IIalpha, isoform C OS=Drosophila melanogaster OX=7227 GN=CkIIalpha PE=1 SV=1
M9PDA6	01.05	2		75533.96	Uncharacterized protein, isoform C OS=Drosophila melanogaster OX=7227 GN=38D.29 PE=4 SV=1
M9PFB5	01.06	1		51526.57	COP9 signalosome complex subunit 2 OS=Drosophila melanogaster OX=7227 GN=alien PE=3 SV=1
A0A0B4KFM7	25.74	3	Carbamidomethylation	11457613	60S ribosomal protein L13a OS=Drosophila melanogaster OX=7227 GN=RpL13A PE=3 SV=1
B5RJ63	20.37	3		12554443	FI07616p (Fragment) OS=Drosophila melanogaster OX=7227 GN=CG4692-RB PE=2 SV=1
E4NKK2	01.11	3		20769525	RH74014p (Fragment) OS=Drosophila melanogaster OX=7227 GN=Mgstl-RA PE=2 SV=1
O97471	14.47	3		16853.12	Microsomal glutathione S-transferase-like protein OS=Drosophila melanogaster OX=7227 GN=Mgstl PE=2 SV=1
D2NUI8	01.12	3		19971662	IP16368p (Fragment) OS=Drosophila melanogaster OX=7227 GN=Mgstl-RA PE=2 SV=1
Q8SY19	14.47	3		16867.19	Microsomal glutathione S-transferase-like, isoform A OS=Drosophila melanogaster OX=7227 GN=Mgstl PE=1 SV=1
D3DMY1	01.12	3		19900584	GH08455p (Fragment) OS=Drosophila melanogaster OX=7227 GN=Mgstl-RA PE=2 SV=1
A0A0B4KED0	42.86	3		8199744	60S ribosomal protein L38 OS=Drosophila melanogaster OX=7227 GN=RpL38 PE=2 SV=1
A9YKE5	01.08	1	Carbamidomethylation	26072703	Phosphotransferase (Fragment) OS=Drosophila melanogaster OX=7227 GN=CG3001 PE=3 SV=1
B4YWN4	01.08	1	Carbamidomethylation	24813223	Phosphotransferase (Fragment) OS=Drosophila melanogaster OX=7227 GN=CG3001 PE=3 SV=1
Q9GNH8	01.04	1	Carbamidomethylation	49915336	Phosphotransferase OS=Drosophila melanogaster OX=7227 GN=Hex-A PE=1 SV=1
B4YWM6	01.08	1	Carbamidomethylation	24840293	Phosphotransferase (Fragment) OS=Drosophila melanogaster OX=7227 GN=CG3001 PE=3 SV=1
Q9W330	01.03	1	Carbamidomethylation	59228555	Phosphotransferase OS=Drosophila melanogaster OX=7227 GN=Hex-A PE=1 SV=1
Q9BK28	01.08	1	Carbamidomethylation	26578379	Phosphotransferase (Fragment) OS=Drosophila melanogaster OX=7227 GN=Hex-A PE=3 SV=1
Q9W2X6	14.65	2		16727924	ATP synthase, delta subunit, isoform A OS=Drosophila melanogaster OX=7227 GN=ATPsyndelta PE=1 SV=1
A0A0C4DHE8	48.21	3	Carbamidomethylation	65906206	40S ribosomal protein S29 OS=Drosophila melanogaster OX=7227 GN=RpS29 PE=1 SV=1
M9MRY3	01.07	2		42367.21	Protein kinase, cAMP-dependent, regulatory subunit type 1, isoform AA OS=Drosophila melanogaster OX=7227 GN=Pka-R1 PE=1 SV=1
M9MS76	01.06	2		51813184	Protein kinase, cAMP-dependent, regulatory subunit type 1, isoform V OS=Drosophila melanogaster OX=7227 GN=Pka-R1 PE=1 SV=1
M9MS37	01.09	2		35454152	Protein kinase, cAMP-dependent, regulatory subunit type 1, isoform Z OS=Drosophila melanogaster OX=7227 GN=Pka-R1 PE=1 SV=1
M9MS72	10.10	2		32896.32	Protein kinase, cAMP-dependent, regulatory subunit type 1, isoform X OS=Drosophila melanogaster OX=7227 GN=Pka-R1 PE=1 SV=1
H1UUF3	01.09	2		35679.44	FI18174p1 OS=Drosophila melanogaster OX=7227 GN=Pka-R1 PE=1 SV=1
C9QP41	01.06	2		54375273	IP04211p (Fragment) OS=Drosophila melanogaster OX=7227 GN=Pka-R1-RO PE=2 SV=1
Q9VPA7	01.06	2		51685.05	Protein kinase, cAMP-dependent, regulatory subunit type 1, isoform O OS=Drosophila melanogaster OX=7227 GN=Pka-R1 PE=1 SV=2
Q7JUS9	01.10	5		40553.33	MIP16332p OS=Drosophila melanogaster OX=7227 GN=Mpcp1 PE=1 SV=1
Q9W3C3	10.12	2		48286.66	LD10016p OS=Drosophila melanogaster OX=7227 GN=Dmel\CG2004 PE=1 SV=1
H5V852	01.05	3		114355375	FI18761p1 OS=Drosophila melanogaster OX=7227 GN=sgg-RD PE=2 SV=1
Q0KHW6	01.10	3		61508.91	Shaggy, isoform R OS=Drosophila melanogaster OX=7227 GN=sgg PE=1 SV=2
Q7KVY5	15.14	3		43341977	Shaggy, isoform K OS=Drosophila melanogaster OX=7227 GN=sgg PE=1 SV=1
M9PGC4	01.05	3		121167.2	Shaggy, isoform P OS=Drosophila melanogaster OX=7227 GN=sgg PE=1 SV=1
B6IDN4	01.12	3		52092.03	FI05468p OS=Drosophila melanogaster OX=7227 GN=sgg-RG PE=2 SV=1
M9PGV7	01.05	3		123772.26	Shaggy, isoform Q OS=Drosophila melanogaster OX=7227 GN=sgg PE=1 SV=1
A4V3W2	01.12	3		53871977	Shaggy, isoform C OS=Drosophila melanogaster OX=7227 GN=sgg PE=1 SV=1
A8JUV9	01.08	3		78129.7	Shaggy, isoform M OS=Drosophila melanogaster OX=7227 GN=sgg PE=1 SV=1
A4V3W1	01.10	3		58771676	Shaggy, isoform J OS=Drosophila melanogaster OX=7227 GN=sgg PE=1 SV=1
Q9VGA0	13.76	2		25461182	Glutathione S transferase D9, isoform A OS=Drosophila melanogaster OX=7227 GN=GstD9 PE=1 SV=1
E4NKK7	13.51	2		25957791	AT21115p (Fragment) OS=Drosophila melanogaster OX=7227 GN=GstD9-RA PE=2 SV=1
Q9VTZ4	01.05	1		60581023	Phosphoacetylglucosamine mutase OS=Drosophila melanogaster OX=7227 GN=nst PE=1 SV=1
E1JGP4	01.08	2		46498543	RIC3 acetylcholine receptor chaperone, isoform M OS=Drosophila melanogaster OX=7227 GN=RIC-3 PE=1 SV=1
E1JGQ0	01.08	2		45219094	RIC3 acetylcholine receptor chaperone, isoform O OS=Drosophila melanogaster OX=7227 GN=RIC-3 PE=1 SV=1
E1JGP3	01.07	2		49829332	RIC3 acetylcholine receptor chaperone, isoform H OS=Drosophila melanogaster OX=7227 GN=RIC-3 PE=1 SV=1
E1JGQ1	09.09	2		41888305	RIC3 acetylcholine receptor chaperone, isoform P OS=Drosophila melanogaster OX=7227 GN=RIC-3 PE=1 SV=1
A0A0B4K6N7	01.01	2	Carbamidomethylation	280563.47	Ectopic P-granules autophagy protein 5, isoform D OS=Drosophila melanogaster OX=7227 GN=Epg5 PE=1 SV=1
Q9VJJ0	01.12	1		22481594	Proteasome subunit beta OS=Drosophila melanogaster OX=7227 GN=Prosbeta4 PE=1 SV=1
Q9W2N5	01.06	1		49189113	GH10162p OS=Drosophila melanogaster OX=7227 GN=Dmel\CG3295 PE=1 SV=1
A0A0B4K6K7	01.03	1		87482555	E3 UFM1-protein ligase 1 homolog OS=Drosophila melanogaster OX=7227 GN=Ufl1 PE=3 SV=1
M9PBN7	09.06	1	Carbamidomethylation	31363422	F-actin-capping protein subunit beta OS=Drosophila melanogaster OX=7227 GN=cpb PE=3 SV=1
Q9VZU7	01.04	2		92091.88	Ubiquitin carboxyl-terminal hydrolase OS=Drosophila melanogaster OX=7227 GN=Usp5 PE=1 SV=1
A0A0B4LEV8	01.04	2		70458.51	Coilin OS=Drosophila melanogaster OX=7227 GN=coil PE=1 SV=1
Q9V491	01.02	2	Carbamidomethylation	218358.2	Plexin A, isoform A OS=Drosophila melanogaster OX=7227 GN=PlexA PE=1 SV=1
H9XVP3	01.02	2	Carbamidomethylation	216437.08	Plexin A, isoform F OS=Drosophila melanogaster OX=7227 GN=PlexA PE=1 SV=1
H0RNN7	01.06	2		58245.94	FI17506p1 (Fragment) OS=Drosophila melanogaster OX=7227 GN=mit(1)15-RC PE=2 SV=1
Q8T9C2	01.06	2		55049.42	SD07771p OS=Drosophila melanogaster OX=7227 GN=Zw10 PE=2 SV=1
Q86P47	01.05	3		75929.7	SD17909p (Fragment) OS=Drosophila melanogaster OX=7227 GN=Cnx99A PE=2 SV=1
Q8T410	01.06	3		67522.33	AT22968p OS=Drosophila melanogaster OX=7227 GN=Cnx99A PE=2 SV=1
O02393	01.06	3		68034.95	Calnexin OS=Drosophila melanogaster OX=7227 GN=Cnx99A PE=2 SV=1
Q9VAL7	01.06	3		68018.96	Calnexin 99A, isoform A OS=Drosophila melanogaster OX=7227 GN=Cnx99A PE=1 SV=2
Q0KHZ9	01.06	3		68893.06	Calnexin 99A, isoform E OS=Drosophila melanogaster OX=7227 GN=Cnx99A PE=1 SV=2
Q86P87	01.06	3		67946.89	GH03249p OS=Drosophila melanogaster OX=7227 GN=Cnx99A PE=2 SV=1
D4G7B1	01.04	1		41136477	Imaginal disc growth factor 2, isoform B OS=Drosophila melanogaster OX=7227 GN=Idgf2 PE=1 SV=1
Q8IRN0	30.92	2	Carbamidomethylation	27141062	FI06485p OS=Drosophila melanogaster OX=7227 GN=CG7090 PE=1 SV=1
Q9VLM9	20.78	2		28012936	GH05949p OS=Drosophila melanogaster OX=7227 GN=15010468 PE=1 SV=1
Q95SP9	01.03	2		53809.78	Adenylosuccinate lyase OS=Drosophila melanogaster OX=7227 GN=AdSL PE=2 SV=1
Q9VEP6	01.03	2		53797727	Adenylosuccinate lyase OS=Drosophila melanogaster OX=7227 GN=AdSL PE=1 SV=1
A9UNG9	01.01	1		107129.65	Aminopeptidase (Fragment) OS=Drosophila melanogaster OX=7227 PE=2 SV=1
Q8IHC5	02.03	1		100401.95	Aminopeptidase OS=Drosophila melanogaster OX=7227 GN=CG8774 PE=2 SV=1
Q9VFW9	01.01	1		107001.48	Aminopeptidase OS=Drosophila melanogaster OX=7227 GN=Dmel\CG8774 PE=1 SV=3
Q9VFW8	02.03	1		100474016	Aminopeptidase OS=Drosophila melanogaster OX=7227 GN=Dmel\CG8774 PE=1 SV=2
Q7K4Q9	01.05	1		51176906	3-hydroxy-3-methylglutaryl coenzyme A synthase OS=Drosophila melanogaster OX=7227 GN=Hmgs PE=1 SV=1
Q9VDI5	01.07	1		32535988	Uncharacterized protein, isoform A OS=Drosophila melanogaster OX=7227 GN=Dmel\CG17271 PE=1 SV=2
Q8MZH7	01.07	1		32550016	LD16191p OS=Drosophila melanogaster OX=7227 GN=CG17271 PE=2 SV=1
Q7JXX2	01.02	2	Carbamidomethylation	93467.25	RE32881p OS=Drosophila melanogaster OX=7227 GN=Muc11A PE=2 SV=1
X2JBD0	01.01	2	Carbamidomethylation	142914.48	Mucin 11A OS=Drosophila melanogaster OX=7227 GN=Muc11A PE=4 SV=1
A0A1B2AJ64	23.64	2		12188654	GEO10165p1 (Fragment) OS=Drosophila melanogaster OX=7227 PE=2 SV=1
A0A0B4KG54	01.07	1	Carbamidomethylation	40354.29	S-methyl-5'-thioadenosine phosphorylase OS=Drosophila melanogaster OX=7227 GN=Mtap PE=3 SV=1
A0A0B4LFH0	01.09	1	Carbamidomethylation	32017812	S-methyl-5'-thioadenosine phosphorylase OS=Drosophila melanogaster OX=7227 GN=Mtap PE=3 SV=1
Q8SXD5	13.68	1		25691295	GH02216p OS=Drosophila melanogaster OX=7227 GN=vir-1 PE=1 SV=1
M9PFQ2	01.07	1		47644574	Virus-induced RNA 1, isoform G OS=Drosophila melanogaster OX=7227 GN=vir-1 PE=1 SV=1
Q8SZ36	01.07	1		48525574	RE18101p OS=Drosophila melanogaster OX=7227 GN=vir-1 PE=2 SV=1
Q0E8R1	01.07	1		48597637	FI07211p OS=Drosophila melanogaster OX=7227 GN=vir-1 PE=1 SV=1
T1W131	01.04	1	Carbamidomethylation	44166953	Ubiquitin-like modifier-activating enzyme 5 OS=Drosophila melanogaster OX=7227 GN=CG1749-RA PE=2 SV=1
A0A0S0WNN6	01.03	2		122799.17	Embargoed, isoform B OS=Drosophila melanogaster OX=7227 GN=emb PE=1 SV=1
C0MM13	13.65	1		26222154	CG3603-PA OS=Drosophila melanogaster OX=7227 GN=CG3603 PE=3 SV=1
Q9W4U2	13.65	1		26213143	RH09070p OS=Drosophila melanogaster OX=7227 GN=BcDNA:RH09070 PE=1 SV=2
B4F625	13.65	1		26153045	CG3603-PA OS=Drosophila melanogaster OX=7227 GN=CG3603 PE=3 SV=1
C7LA78	01.08	2		44783707	GDP-D-mannose dehydratase OS=Drosophila melanogaster OX=7227 GN=Gmd-RA PE=2 SV=1
A0A126GUU7	01.10	1		17287664	Histone deacetylase complex subunit SAP18 OS=Drosophila melanogaster OX=7227 GN=Bin1 PE=2 SV=1
Q9VGF0	01.09	4	Carbamidomethylation	97741336	Midline fasciclin, isoform C OS=Drosophila melanogaster OX=7227 GN=mfas PE=1 SV=1
E6PBY2	01.10	4	Carbamidomethylation	93031.29	RH69422p OS=Drosophila melanogaster OX=7227 GN=mfas-RO PE=2 SV=1
E8NH93	01.09	4	Carbamidomethylation	100286.73	AT25649p OS=Drosophila melanogaster OX=7227 GN=mfas-RJ PE=2 SV=1
E8NH85	01.10	4	Carbamidomethylation	93134.37	AT16455p OS=Drosophila melanogaster OX=7227 GN=mfas-RG PE=2 SV=1
Q9VGE9	01.10	4	Carbamidomethylation	90631055	GH11519p OS=Drosophila melanogaster OX=7227 GN=mfas PE=1 SV=1
D3DMM4	01.10	4	Carbamidomethylation	88415375	MIP15217p OS=Drosophila melanogaster OX=7227 GN=mfas PE=1 SV=1
A0A0B4KHU4	13.94	2		27934877	Uncharacterized protein, isoform C OS=Drosophila melanogaster OX=7227 GN=Dmel\CG11790 PE=1 SV=1
Q8SWX6	01.11	2		33421.36	GH08893p OS=Drosophila melanogaster OX=7227 GN=Dmel\CG11790 PE=1 SV=1
X2J5E8	01.04	1	Carbamidomethylation	48795297	Peptidylprolyl isomerase OS=Drosophila melanogaster OX=7227 GN=Fkbp59 PE=4 SV=1
B5RIN5	01.02	1		74287.19	Acyl-coenzyme A oxidase OS=Drosophila melanogaster OX=7227 PE=2 SV=1
Q9VT61	02.07	1		102948.54	LD27033p OS=Drosophila melanogaster OX=7227 GN=BcDNA:GH07921 PE=1 SV=1
Q7KMK8	01.04	1		46658926	BcDNA.GH07921 OS=Drosophila melanogaster OX=7227 GN=BcDNA.GH07921 PE=2 SV=1
Q9VLR2	14.71	1		18610207	Cytidine deaminase OS=Drosophila melanogaster OX=7227 GN=Dmel\CG8353 PE=2 SV=1
M9NDI3	01.04	1		50824.29	Sorting nexin 6, isoform B OS=Drosophila melanogaster OX=7227 GN=Snx6 PE=1 SV=1
Q9VLQ9	01.04	1		50128.52	Sorting nexin OS=Drosophila melanogaster OX=7227 GN=Snx6 PE=1 SV=2
Q9VGS3	11.11	1		18526607	Succinate dehydrogenase cytochrome b560 subunit, mitochondrial OS=Drosophila melanogaster OX=7227 GN=SdhC PE=1 SV=2
Q8MYW1	11.11	1		18557621	Succinate dehydrogenase cytochrome b560 subunit, mitochondrial OS=Drosophila melanogaster OX=7227 GN=SdhC PE=2 SV=1
A4V4I0	01.09	3	Carbamidomethylation	37132883	G protein beta-subunit 13F, isoform C OS=Drosophila melanogaster OX=7227 GN=Gbeta13F PE=1 SV=1
D3PFG8	16.43	1	Carbamidomethylation	15611595	Lysozyme B, isoform B OS=Drosophila melanogaster OX=7227 GN=LysB PE=2 SV=1
Q8T5S8	01.04	2		59626.85	Procollagen-proline 4-dioxygenase OS=Drosophila melanogaster OX=7227 GN=PH4alphaPV PE=2 SV=1
C8AXZ6	01.06	1		41524.38	Microsomal epoxide hydrolase (Fragment) OS=Drosophila melanogaster OX=7227 GN=Jheh2 PE=3 SV=1
Q7KB18	01.05	1		52005527	Epoxide hydrolase OS=Drosophila melanogaster OX=7227 GN=Jheh2 PE=1 SV=1
Q8SZM7	01.05	1		52035555	Epoxide hydrolase OS=Drosophila melanogaster OX=7227 GN=Jheh2 PE=2 SV=1
C8AXZ8	01.06	1		41501344	Microsomal epoxide hydrolase (Fragment) OS=Drosophila melanogaster OX=7227 GN=Jheh2 PE=3 SV=1
Q9VTB4	17.74	1	Carbamidomethylation	13788.11	NADH dehydrogenase (Ubiquinone) 13 kDa B subunit OS=Drosophila melanogaster OX=7227 GN=ND-13B PE=1 SV=2
Q4V4E7	01.03	2		37205.15	IP10969p OS=Drosophila melanogaster OX=7227 GN=CG31119 PE=2 SV=1
Q9VSF9	22.63	1		13320482	Uncharacterized protein, isoform A OS=Drosophila melanogaster OX=7227 GN=Dmel\CG13674 PE=4 SV=1
Q9VVT6	26.32	1		12411365	GEO08966p1 OS=Drosophila melanogaster OX=7227 GN=Grx1 PE=2 SV=1
Q961I4	13.42	2		32364973	GH21853p OS=Drosophila melanogaster OX=7227 GN=Bsg PE=2 SV=1
Q7KTJ7	01.06	2		70531.28	Basigin, isoform G OS=Drosophila melanogaster OX=7227 GN=Bsg PE=1 SV=1
M9PCW5	15.04	2		29347562	Basigin, isoform J OS=Drosophila melanogaster OX=7227 GN=Bsg PE=1 SV=1
Q8IPG9	15.09	2		29225393	Basigin, isoform A OS=Drosophila melanogaster OX=7227 GN=Bsg PE=1 SV=1
Q7K1C3	01.06	1		31168215	GH22096p OS=Drosophila melanogaster OX=7227 GN=Dmel\CG6984 PE=1 SV=1
M9PBZ9	01.07	1		29223744	eIF-4F 25 kDa subunit OS=Drosophila melanogaster OX=7227 GN=eIF4E1 PE=1 SV=1
Q6NR72	08.03	2		26757469	Entomoglyceroporin 4, isoform A OS=Drosophila melanogaster OX=7227 GN=Eglp4 PE=1 SV=1
A0A0B4KFZ1	01.06	2		32447117	Entomoglyceroporin 4, isoform F OS=Drosophila melanogaster OX=7227 GN=Eglp4 PE=1 SV=1
D1Z394	01.06	2		30906092	Entomoglyceroporin 4, isoform E OS=Drosophila melanogaster OX=7227 GN=Eglp4 PE=1 SV=1
Q8MLR2	01.07	2		28220.28	Entomoglyceroporin 4, isoform C OS=Drosophila melanogaster OX=7227 GN=Eglp4 PE=1 SV=1
Q7KAK2	01.10	2	Carbamidomethylation	43442758	Farnesyl pyrophosphate synthase (Dimethylallyltransferase) (Fragment) OS=Drosophila melanogaster OX=7227 GN=Fpps PE=2 SV=1
Q7KN61	01.09	2	Carbamidomethylation	47903125	Farnesyl pyrophosphate synthase OS=Drosophila melanogaster OX=7227 GN=Fpps PE=1 SV=1
A0A3S7VHR8	01.06	2	Carbamidomethylation	30298785	Salivary gland secretion 4 (Fragment) OS=Drosophila melanogaster OX=7227 GN=Sgs4 PE=4 SV=1
A0A3S7VHR7	01.06	2	Carbamidomethylation	30358018	Salivary gland secretion 4 (Fragment) OS=Drosophila melanogaster OX=7227 GN=Sgs4 PE=4 SV=1
A0A3S7VHS1	01.08	2	Carbamidomethylation	24412.9	Salivary gland secretion 4 (Fragment) OS=Drosophila melanogaster OX=7227 GN=Sgs4 PE=4 SV=1
Q9V436	01.06	1		30224916	26S proteasome non-ATPase regulatory subunit 8 OS=Drosophila melanogaster OX=7227 GN=Rpn12 PE=1 SV=1
Q6WAR9	23.66	1		10419767	CG1740 protein (Fragment) OS=Drosophila melanogaster OX=7227 GN=Ntf-2 PE=4 SV=1
D0Z726	24.72	1		9886279	MIP14975p OS=Drosophila melanogaster OX=7227 GN=Ntf-2 PE=1 SV=1
A8JUT4	17.05	1		14559405	Nuclear transport factor-2, isoform B OS=Drosophila melanogaster OX=7227 GN=Ntf-2 PE=1 SV=1
Q9VRD6	16.92	1		14565.39	GEO05124p1 OS=Drosophila melanogaster OX=7227 GN=Ntf-2 PE=1 SV=1
Q8MZI3	01.04	2		88210.37	RNA helicase OS=Drosophila melanogaster OX=7227 GN=DmRH5 PE=1 SV=1
M9NDC3	01.05	3		98695.53	Female sterile (2) ketel, isoform B OS=Drosophila melanogaster OX=7227 GN=Fs(2)Ket PE=3 SV=1
A0A0B4LFA6	01.06	1		45555363	Regulatory particle non-ATPase 13, isoform G OS=Drosophila melanogaster OX=7227 GN=Rpn13 PE=1 SV=1
Q9W327	14.00	3	Carbamidomethylation	68503.55	Lysine--tRNA ligase OS=Drosophila melanogaster OX=7227 GN=LysRS PE=1 SV=2
Q8SXM8	14.81	3	Carbamidomethylation	64660.99	Lysine--tRNA ligase OS=Drosophila melanogaster OX=7227 GN=LysRS PE=1 SV=1
M9PC31	07.09	2		61503438	Nicotinate phosphoribosyltransferase OS=Drosophila melanogaster OX=7227 GN=Naprt PE=3 SV=1
M9PEF6	01.05	2		73378.17	Nicotinate phosphoribosyltransferase OS=Drosophila melanogaster OX=7227 GN=Naprt PE=3 SV=1
Q9VH77	01.04	1		44774164	Mannose-6-phosphate isomerase OS=Drosophila melanogaster OX=7227 GN=Mpi PE=1 SV=1
Q8SXF8	01.09	1		23328873	Dual specificity protein phosphatase OS=Drosophila melanogaster OX=7227 GN=CG7378 PE=2 SV=1
A8JUQ2	01.08	1		25702484	Dual specificity protein phosphatase OS=Drosophila melanogaster OX=7227 GN=Dmel\CG7378 PE=1 SV=1
Q9VWN2	01.09	1		23298.89	Dual specificity protein phosphatase OS=Drosophila melanogaster OX=7227 GN=Dmel\CG7378 PE=1 SV=2
X2JEB8	01.08	1		26831.79	Dual specificity protein phosphatase OS=Drosophila melanogaster OX=7227 GN=MKP-like PE=1 SV=1
Q95NR4	01.01	2		157259.98	Bicoid mRNA stability factor OS=Drosophila melanogaster OX=7227 GN=bsf PE=2 SV=1
Q9VJ86	01.01	2		157263.98	Bicoid stability factor OS=Drosophila melanogaster OX=7227 GN=bsf PE=1 SV=2
Q9U1I5	01.07	1		44133.44	Serine protease inhibitor (Serpin-4) OS=Drosophila melanogaster OX=7227 GN=Spn42Da PE=2 SV=1
Q8MM39	01.08	1		42650945	RE31022p OS=Drosophila melanogaster OX=7227 GN=Spn42Da PE=1 SV=1
Q8MPN5	01.08	1		42081293	Serpin 4 OS=Drosophila melanogaster OX=7227 GN=Spn42Da PE=1 SV=1
Q8MPN8	01.07	1		45979062	Serpin 4 OS=Drosophila melanogaster OX=7227 GN=Spn42Da PE=1 SV=1
Q7K8Y5	01.07	1		47665723	Serpin 4 OS=Drosophila melanogaster OX=7227 GN=Spn42Da PE=1 SV=1
Q8MPN7	01.07	1		45619.58	GH08104p OS=Drosophila melanogaster OX=7227 GN=Spn42Da PE=1 SV=1
Q8T0M5	01.07	1		46961133	GH21896p OS=Drosophila melanogaster OX=7227 GN=Spn42Da PE=2 SV=1
Q7K8Y3	01.07	1		44127438	IP16419p OS=Drosophila melanogaster OX=7227 GN=Spn42Da PE=1 SV=1
Q8MPN6	01.08	1		42440777	Serpin 4 OS=Drosophila melanogaster OX=7227 GN=Spn42Da PE=1 SV=1
Q9VZF1	11.07	3	Carbamidomethylation	58402363	GH07444p OS=Drosophila melanogaster OX=7227 GN=Dmel\CG1309 PE=1 SV=1
Q9VY91	01.04	1		56354902	Programmed cell death protein 4 OS=Drosophila melanogaster OX=7227 GN=Pdcd4 PE=1 SV=2
Q9VKZ8	01.04	1	Carbamidomethylation	53707.29	Ubiquitin carboxyl-terminal hydrolase OS=Drosophila melanogaster OX=7227 GN=Usp14 PE=1 SV=1
Q8MS45	02.01	1		139600.55	RE08455p OS=Drosophila melanogaster OX=7227 GN=CG4752 PE=2 SV=1
Q9W247	02.01	1		139612.6	FI03324p OS=Drosophila melanogaster OX=7227 GN=Dmel\CG4752 PE=1 SV=2
Q8SZK9	27.27	3	Carbamidomethylation	26347076	HL04814p OS=Drosophila melanogaster OX=7227 GN=slf PE=1 SV=1
Q9VKM3	37.37	3		10871775	ATP synthase subunit OS=Drosophila melanogaster OX=7227 GN=ATPsynG PE=1 SV=1
C8VV30	01.03	1		50789.34	Serine/threonine-protein phosphatase 2A 55 kDa regulatory subunit B OS=Drosophila melanogaster OX=7227 GN=tws-RB PE=2 SV=1
A0A0B4LGZ3	01.02	1		56966508	Serine/threonine-protein phosphatase 2A 55 kDa regulatory subunit B OS=Drosophila melanogaster OX=7227 GN=tws PE=1 SV=1
Q7K3D4	04.03	1		44861625	Peptidylprolyl isomerase OS=Drosophila melanogaster OX=7227 GN=zda PE=1 SV=1
Q9VSM0	01.02	2		192203.34	Uncharacterized protein, isoform B OS=Drosophila melanogaster OX=7227 GN=CG32352 PE=1 SV=2
M9PBX1	01.01	2		273567.06	Uncharacterized protein, isoform M OS=Drosophila melanogaster OX=7227 GN=CG17926 PE=1 SV=1
Q9VSM1	01.02	2		185882.44	FI19449p1 OS=Drosophila melanogaster OX=7227 GN=CG32355 PE=1 SV=2
M9NFP8	01.01	2		285797.25	Uncharacterized protein, isoform H OS=Drosophila melanogaster OX=7227 GN=CG17926 PE=1 SV=1
Q5BHY8	01.04	2		109881375	GH14495p OS=Drosophila melanogaster OX=7227 GN=CG17926 PE=1 SV=1
M9PET1	01.01	2		277290.38	Uncharacterized protein, isoform K OS=Drosophila melanogaster OX=7227 GN=CG32355 PE=1 SV=1
M9NF47	01.01	2		282599.53	Uncharacterized protein, isoform J OS=Drosophila melanogaster OX=7227 GN=CG32355 PE=1 SV=1
M9PHT9	01.01	2		283125.16	Uncharacterized protein, isoform L OS=Drosophila melanogaster OX=7227 GN=CG32352 PE=1 SV=1
E1JI71	01.02	2		189005.62	Uncharacterized protein, isoform E OS=Drosophila melanogaster OX=7227 GN=CG32355 PE=1 SV=1
C6SV02	15.38	2		15289564	60S ribosomal protein L35 (Fragment) OS=Drosophila melanogaster OX=7227 GN=RpL35-RA PE=2 SV=1
Q9W499	16.26	2		14449525	60S ribosomal protein L35 OS=Drosophila melanogaster OX=7227 GN=RpL35 PE=1 SV=2
Q8MT59	16.26	2		14465524	60S ribosomal protein L35 OS=Drosophila melanogaster OX=7227 GN=RpL35 PE=2 SV=1
A0A0B4KEX0	04.11	3	Carbamidomethylation	144745.52	Protein clueless OS=Drosophila melanogaster OX=7227 GN=clu PE=1 SV=1
Q8IMU2	19.59	2		27135055	RE10237p OS=Drosophila melanogaster OX=7227 GN=Dmel\CG11790 PE=1 SV=1
P91638	02.01	1		104282.03	Smallminded protein OS=Drosophila melanogaster OX=7227 GN=smid PE=1 SV=1
Q7KU82	02.09	1		100310.31	MIP20544p OS=Drosophila melanogaster OX=7227 GN=smid PE=1 SV=2
M9PEE1	02.05	1		102576.1	Smallminded, isoform H OS=Drosophila melanogaster OX=7227 GN=smid PE=1 SV=1
Q9VS62	02.01	1		104381164	Smallminded, isoform A OS=Drosophila melanogaster OX=7227 GN=smid PE=1 SV=1
Q8SXZ0	01.03	1		55971887	RE47719p OS=Drosophila melanogaster OX=7227 GN=smid PE=2 SV=1
Q9VZI8	01.05	1		46471.11	Fumarylacetoacetase OS=Drosophila melanogaster OX=7227 GN=Faa PE=1 SV=2
Q9V396	01.07	1		29952562	Carbonic anhydrase OS=Drosophila melanogaster OX=7227 GN=CAH1 PE=1 SV=1
A0A0B4KGG5	01.08	1		31551709	Vibrator, isoform B OS=Drosophila melanogaster OX=7227 GN=vib PE=1 SV=1
Q9VDY8	01.08	1		31286527	MIP08680p OS=Drosophila melanogaster OX=7227 GN=vib PE=1 SV=1
Q8T3L2	01.08	1		31302527	SD01527p OS=Drosophila melanogaster OX=7227 GN=vib PE=2 SV=1
B5RJP0	08.11	1		37016.17	FI07842p (Fragment) OS=Drosophila melanogaster OX=7227 GN=CG31937-RA PE=2 SV=1
Q9VQ39	01.08	1		35668723	IP05441p OS=Drosophila melanogaster OX=7227 GN=Dmel\CG31937 PE=1 SV=1
E1U3F7	02.12	1		121190.59	cGMP-dependent protein kinase OS=Drosophila melanogaster OX=7227 GN=for PE=2 SV=1
E1U3G1	02.12	1		121117516	cGMP-dependent protein kinase OS=Drosophila melanogaster OX=7227 GN=for PE=2 SV=1
A0A1W5Q0S1	03.10	1		83348.83	cGMP-dependent protein kinase OS=Drosophila melanogaster OX=7227 GN=for PE=1 SV=1
E1U3F9	03.10	1		83265.69	cGMP-dependent protein kinase OS=Drosophila melanogaster OX=7227 GN=for PE=2 SV=1
E1U3G3	03.10	1		83231.69	cGMP-dependent protein kinase OS=Drosophila melanogaster OX=7227 GN=for PE=2 SV=1
D6W4T8	01.02	1	Carbamidomethylation	140209.61	Coronin OS=Drosophila melanogaster OX=7227 GN=pod1 PE=1 SV=1
A8JV09	01.02	1	Carbamidomethylation	139072.58	Coronin OS=Drosophila melanogaster OX=7227 GN=pod1 PE=1 SV=1
A2VEW7	01.04	1	Carbamidomethylation	71461.92	Coronin (Fragment) OS=Drosophila melanogaster OX=7227 PE=2 SV=1
Q9W3W1	01.02	1	Carbamidomethylation	119348.64	Coronin OS=Drosophila melanogaster OX=7227 GN=pod1 PE=1 SV=1
Q9W004	13.68	2		35570645	Purine nucleoside phosphorylase OS=Drosophila melanogaster OX=7227 GN=c62E-15 PE=1 SV=3
H1UUC4	14.33	4		36649492	Transcription initiation factor TFIID subunit 8 OS=Drosophila melanogaster OX=7227 GN=Taf8-RA PE=2 SV=1
C3KKB0	17.86	1		19027457	IP09588p (Fragment) OS=Drosophila melanogaster OX=7227 GN=CG14688-RB PE=2 SV=1
Q9VGY8	01.10	1		32826094	Uncharacterized protein OS=Drosophila melanogaster OX=7227 GN=Dmel\CG14688 PE=4 SV=3
Q9V3P3	22.45	2		28121676	LD45860p OS=Drosophila melanogaster OX=7227 GN=REG PE=1 SV=1
Q9VHA8	01.05	1		56823.53	LD25575p OS=Drosophila melanogaster OX=7227 GN=P58IPK PE=1 SV=1
A1ZB72	01.11	2		25510154	Glutathione S transferase E7 OS=Drosophila melanogaster OX=7227 GN=GstE7 PE=1 SV=1
Q8MR33	01.10	2		26151877	LD04004p (Fragment) OS=Drosophila melanogaster OX=7227 GN=GstE7 PE=2 SV=1
A0A0B4JDA0	01.04	2	Carbamidomethylation	124836.71	Moira, isoform B OS=Drosophila melanogaster OX=7227 GN=mor PE=1 SV=1
Q7KPY3	01.04	2	Carbamidomethylation	129024.82	Moira OS=Drosophila melanogaster OX=7227 GN=mor PE=1 SV=1
Q9VF03	01.04	2	Carbamidomethylation	131361.44	Brahma associated protein 155 kDa OS=Drosophila melanogaster OX=7227 GN=mor PE=1 SV=3
Q8MSY3	01.04	2	Carbamidomethylation	107524.05	LD06146p OS=Drosophila melanogaster OX=7227 GN=mor PE=2 SV=1
D2NUE7	01.08	1		32431686	MIP14837p (Fragment) OS=Drosophila melanogaster OX=7227 GN=Stat92E-RE PE=2 SV=1
A0A0B4KH10	01.03	1		76791266	Signal transducer and activator of transcription OS=Drosophila melanogaster OX=7227 GN=Stat92E PE=3 SV=1
A0A0B4KGE1	03.06	1		92573.32	Signal transducer and activator of transcription OS=Drosophila melanogaster OX=7227 GN=Stat92E PE=3 SV=1
A0A0B4KGI7	03.08	1		91795.4	Signal transducer and activator of transcription OS=Drosophila melanogaster OX=7227 GN=Stat92E PE=3 SV=1
X2JJD6	01.04	2		63596.4	Poly(U)-specific endoribonuclease OS=Drosophila melanogaster OX=7227 GN=Dmel\CG2145 PE=3 SV=1
E8NH46	14.13	2	Carbamidomethylation	20722.71	MIP29050p OS=Drosophila melanogaster OX=7227 GN=CG16817-RA PE=2 SV=1
A0A0B4K6D2	14.13	2	Carbamidomethylation	20752736	p23, isoform B OS=Drosophila melanogaster OX=7227 GN=p23 PE=1 SV=1
A0A0B4KGE6	07.10	1		38089266	Regulatory particle non-ATPase 8, isoform C OS=Drosophila melanogaster OX=7227 GN=Rpn8 PE=3 SV=1
A0A0B4KFH4	01.06	1		40711156	Regulatory particle non-ATPase 8, isoform B OS=Drosophila melanogaster OX=7227 GN=Rpn8 PE=3 SV=1
M9PB85	01.06	2		34133113	Uncharacterized protein, isoform B OS=Drosophila melanogaster OX=7227 GN=Dmel\CG31712 PE=4 SV=1
Q8T3X3	01.11	2	Carbamidomethylation	34424.09	AT26853p OS=Drosophila melanogaster OX=7227 GN=CG9871 PE=2 SV=1
E2JE76	01.11	2	Carbamidomethylation	34385996	Ribosomal protein L22-like protein OS=Drosophila melanogaster OX=7227 PE=2 SV=1
Q9VJW1	01.02	2	Carbamidomethylation	187812.7	LD29171p OS=Drosophila melanogaster OX=7227 GN=Sec71 PE=1 SV=2
Q6NPB3	01.09	2		32138465	2-deoxy-D-ribose 5-phosphate aldolase OS=Drosophila melanogaster OX=7227 GN=CG8525 PE=2 SV=1
Q7K209	08.07	2		38502867	2-deoxy-D-ribose 5-phosphate aldolase OS=Drosophila melanogaster OX=7227 GN=Dera PE=1 SV=1
Q9VRP4	08.11	2	Carbamidomethylation	57641.15	Bifunctional phosphopantetheine adenylyltransferase - Dephospho-CoA kinase OS=Drosophila melanogaster OX=7227 GN=Ppat-Dpck PE=1 SV=2
Q29QT3	01.07	2	Carbamidomethylation	58901566	IP11908p (Fragment) OS=Drosophila melanogaster OX=7227 PE=2 SV=1
Q6NP22	02.10	1		129819.58	LD47325p (Fragment) OS=Drosophila melanogaster OX=7227 GN=CG1371 PE=2 SV=1
Q3ZAN3	02.09	1		130862.87	LD18215p OS=Drosophila melanogaster OX=7227 GN=CG1371 PE=2 SV=1
A1Z843	02.09	1		130890.88	Uncharacterized protein OS=Drosophila melanogaster OX=7227 GN=Dmel\CG1371 PE=1 SV=1
B9EQR0	02.08	1		131019055	FI04003p (Fragment) OS=Drosophila melanogaster OX=7227 GN=CG1371-RA PE=2 SV=1
A0A0B4K6K9	01.02	1		151653.14	La related protein, isoform F OS=Drosophila melanogaster OX=7227 GN=larp PE=1 SV=1
A0A0B4K7Y7	01.01	1		178144.78	La related protein, isoform G OS=Drosophila melanogaster OX=7227 GN=larp PE=1 SV=1
F9W325	01.03	1		106221.59	FI14723p1 OS=Drosophila melanogaster OX=7227 GN=larp-RB PE=2 SV=1
F9W345	01.03	1		106220.61	FI14823p1 OS=Drosophila melanogaster OX=7227 GN=larp-RB PE=2 SV=1
Q9VCF8	01.04	1		41801953	LD23561p OS=Drosophila melanogaster OX=7227 GN=Dmel\CG5854 PE=1 SV=1
Q58CK1	01.07	1		39767754	S-adenosylmethionine decarboxylase proenzyme OS=Drosophila melanogaster OX=7227 GN=SamDC PE=2 SV=1
M9PCV9	01.12	1		25151094	Vacuolar protein sorting 60, isoform B OS=Drosophila melanogaster OX=7227 GN=Vps60 PE=3 SV=1
Q9W3D6	01.03	1		76659.83	Uncharacterized protein, isoform A OS=Drosophila melanogaster OX=7227 GN=Dmel\CG12065 PE=1 SV=1
A0A6H2EDG9	01.03	1		78869.34	Uncharacterized protein, isoform G OS=Drosophila melanogaster OX=7227 GN=CG12065 PE=1 SV=1
Q8MRM6	01.03	1		71177.57	GH15213p OS=Drosophila melanogaster OX=7227 GN=Dmel\CG12065 PE=1 SV=1
B5X0K4	01.05	1		48189367	FI04406p (Fragment) OS=Drosophila melanogaster OX=7227 GN=CG17633-RA PE=2 SV=1
Q8SYG0	16.67	3	Carbamidomethylation	18042695	60S ribosomal protein L34 OS=Drosophila melanogaster OX=7227 GN=RpL34a PE=2 SV=1
Q9VBH8	16.67	3	Carbamidomethylation	18068732	60S ribosomal protein L34 OS=Drosophila melanogaster OX=7227 GN=RpL34a PE=1 SV=2
Q9VHE5	16.07	3	Carbamidomethylation	18430992	60S ribosomal protein L34 OS=Drosophila melanogaster OX=7227 GN=RpL34b PE=1 SV=1
X2J9A5	01.08	1		35602992	Uncharacterized protein, isoform B OS=Drosophila melanogaster OX=7227 GN=CCG31673 PE=1 SV=1
A0A0B4LG05	0.80	1		284876.47	Tudor, isoform B OS=Drosophila melanogaster OX=7227 GN=tud PE=4 SV=1
M9PI33	01.09	1		32263346	Inositol oxygenase OS=Drosophila melanogaster OX=7227 GN=Dmel\CG6910 PE=1 SV=1
Q9VTU9	01.08	1		34214613	Inositol oxygenase OS=Drosophila melanogaster OX=7227 GN=Dmel\CG6910 PE=1 SV=3
Q86NU8	01.03	1		72013.26	AT28824p (Fragment) OS=Drosophila melanogaster OX=7227 GN=Pgm2a PE=2 SV=1
A1Z7P1	01.03	1		69916.88	Phosphoglucomutase 2a OS=Drosophila melanogaster OX=7227 GN=Pgm2a PE=1 SV=1
Q95X10	01.03	1		68393.06	Phosphomannomutase 45A OS=Drosophila melanogaster OX=7227 GN=Pgm2a PE=2 SV=1
Q95RR7	01.04	1		48200785	LD14913p (Fragment) OS=Drosophila melanogaster OX=7227 GN=Pgm2a PE=2 SV=2
Q5BHU7	01.03	1		65720.99	AT01222p (Fragment) OS=Drosophila melanogaster OX=7227 GN=Pgm2a PE=2 SV=1
X2JE34	11.04	2		34230.28	Eukaryotic translation initiation factor 4H1, isoform E OS=Drosophila melanogaster OX=7227 GN=eIF4H1 PE=1 SV=1
Q7KUX7	01.09	2		38263.4	Eukaryotic translation initiation factor 4H1, isoform C OS=Drosophila melanogaster OX=7227 GN=eIF4H1 PE=1 SV=1
X2JC79	09.02	2		41774527	Eukaryotic translation initiation factor 4H OS=Drosophila melanogaster OX=7227 GN=eIF4H1 PE=1 SV=1
Q29R50	01.09	2		38205.36	RH12113p OS=Drosophila melanogaster OX=7227 PE=2 SV=1
Q9VXF8	01.10	2		35061.1	Eukaryotic translation initiation factor 4H1, isoform A OS=Drosophila melanogaster OX=7227 GN=eIF4H1 PE=1 SV=1
Q8IR13	01.10	2		34904914	Eukaryotic translation initiation factor 4H1, isoform B OS=Drosophila melanogaster OX=7227 GN=eIF4H1 PE=1 SV=1
E8NH88	01.10	2		35147.19	RE23444p (Fragment) OS=Drosophila melanogaster OX=7227 GN=Rbp2-RB PE=2 SV=1
Q9VFD1	05.08	1	Carbamidomethylation	47858945	LD45181p OS=Drosophila melanogaster OX=7227 GN=anon-WO0140519.208 PE=1 SV=1
Q9VWV2	01.03	1	Carbamidomethylation	66201.17	Uncharacterized protein, isoform D OS=Drosophila melanogaster OX=7227 GN=CG6247 PE=1 SV=2
Q7KUW2	01.03	1	Carbamidomethylation	69770.08	RH50433p OS=Drosophila melanogaster OX=7227 GN=CG6247 PE=1 SV=1
Q7K571	01.04	1	Carbamidomethylation	57687504	GH10029p OS=Drosophila melanogaster OX=7227 GN=CG6247 PE=2 SV=1
Q9VWV5	01.02	1	Carbamidomethylation	80870625	Uncharacterized protein, isoform G OS=Drosophila melanogaster OX=7227 GN=24643014 PE=1 SV=3
D0IQG9	01.02	1	Carbamidomethylation	81574.57	GM12308p OS=Drosophila melanogaster OX=7227 GN=CG32549-RA PE=2 SV=1
Q9VWV4	01.03	1	Carbamidomethylation	71700234	GH28326p OS=Drosophila melanogaster OX=7227 GN=45555989 PE=1 SV=2
Q8T4D6	01.03	3		85054125	Aconitate hydratase, mitochondrial OS=Drosophila melanogaster OX=7227 GN=mAcon2 PE=2 SV=1
Q9VQQ6	01.03	1		52194984	FI18122p1 OS=Drosophila melanogaster OX=7227 GN=Snx1 PE=1 SV=1
Q8MS29	01.03	1		52122.92	RE32163p OS=Drosophila melanogaster OX=7227 GN=Snx1 PE=2 SV=1
X2J8I7	01.03	1		51880.64	Sorting nexin 1, isoform B OS=Drosophila melanogaster OX=7227 GN=Snx1 PE=1 SV=1
D2NUH0	01.06	1		29605508	FI03368p OS=Drosophila melanogaster OX=7227 GN=CG2774-RA PE=2 SV=1
Q9VU35	35.92	3		11015982	RH34413p OS=Drosophila melanogaster OX=7227 GN=Dmel\CG11267 PE=1 SV=1
Q9VUJ1	01.08	1	Carbamidomethylation	29827.09	Proteasome subunit beta OS=Drosophila melanogaster OX=7227 GN=Prosbeta2 PE=1 SV=1
A1Z9M5	01.01	3		460959.34	Uncharacterized protein OS=Drosophila melanogaster OX=7227 GN=Dmel\CG30069 PE=1 SV=1
A0A0B4KHW1	01.07	2		51046.45	Phosphatidylserine receptor, isoform B OS=Drosophila melanogaster OX=7227 GN=PSR PE=4 SV=1
M9PEP5	14.63	3	Carbamidomethylation	40399586	Ribose-phosphate diphosphokinase OS=Drosophila melanogaster OX=7227 GN=Prps PE=1 SV=1
Q9VT32	15.43	3	Carbamidomethylation	38279273	Ribose-phosphate diphosphokinase OS=Drosophila melanogaster OX=7227 GN=Prps PE=1 SV=2
Q8IGE6	14.52	3	Carbamidomethylation	40829082	Ribose-phosphate diphosphokinase (Fragment) OS=Drosophila melanogaster OX=7227 GN=Prps PE=2 SV=1
Q9VT33	13.92	3	Carbamidomethylation	42696195	Ribose-phosphate diphosphokinase OS=Drosophila melanogaster OX=7227 GN=Prps PE=1 SV=3
M9PEY1	15.25	3	Carbamidomethylation	38663664	Ribose-phosphate diphosphokinase OS=Drosophila melanogaster OX=7227 GN=Prps PE=1 SV=1
M9PHW7	14.48	3	Carbamidomethylation	40970227	Ribose-phosphate diphosphokinase OS=Drosophila melanogaster OX=7227 GN=Prps PE=1 SV=1
M9PF46	14.48	3	Carbamidomethylation	40960277	Ribose-phosphate diphosphokinase OS=Drosophila melanogaster OX=7227 GN=Prps PE=1 SV=1
Q961B3	01.04	1		60403004	LD24878p OS=Drosophila melanogaster OX=7227 GN=Dmel\CG2277 PE=1 SV=1
X2JCB6	01.05	1		49760.7	Uncharacterized protein, isoform C OS=Drosophila melanogaster OX=7227 GN=Dmel\CG2277 PE=1 SV=1
A8Y535	31.76	1	Carbamidomethylation	9897.09	Cytochrome b-c1 complex subunit 6 OS=Drosophila melanogaster OX=7227 GN=UQCR-11 PE=1 SV=2
D2NUK7	25.71	1	Carbamidomethylation	12134923	RH21839p (Fragment) OS=Drosophila melanogaster OX=7227 GN=CG41623-RA PE=2 SV=1
Q86NN8	15.58	2		17561445	RH49324p (Fragment) OS=Drosophila melanogaster OX=7227 GN=COX5B PE=2 SV=1
Q9VMB9	20.00	2		13578823	Cytochrome c oxidase subunit 5B, isoform A OS=Drosophila melanogaster OX=7227 GN=COX5B PE=1 SV=1
Q9VPX2	01.03	2		55073785	Major facilitator superfamily transporter 3 OS=Drosophila melanogaster OX=7227 GN=MFS3 PE=1 SV=1
A0A0B4K7S0	01.02	2	Carbamidomethylation	310598.47	Ubiquitinyl hydrolase 1 OS=Drosophila melanogaster OX=7227 GN=faf PE=3 SV=1
A0A0B4K6W2	01.02	2	Carbamidomethylation	309936.72	Ubiquitinyl hydrolase 1 OS=Drosophila melanogaster OX=7227 GN=faf PE=3 SV=1
X2JCI8	01.02	1		69084945	Msr-110, isoform D OS=Drosophila melanogaster OX=7227 GN=Msr-110 PE=1 SV=1
Q26459	01.02	1		69369305	EN protein binding protein OS=Drosophila melanogaster OX=7227 GN=Msr-110 PE=1 SV=1
F0JAN7	01.02	1		69054.92	RE36921p OS=Drosophila melanogaster OX=7227 GN=Msr-110-RC PE=2 SV=1
Q8IGD4	01.02	1		70520.58	RH50422p OS=Drosophila melanogaster OX=7227 GN=Msr-110 PE=2 SV=1
Q9VRM5	01.02	1		70492.56	FI04596p OS=Drosophila melanogaster OX=7227 GN=Msr-110 PE=1 SV=1
Q8IQ63	01.02	1		71810.07	Msr-110, isoform C OS=Drosophila melanogaster OX=7227 GN=Msr-110 PE=1 SV=1
Q6NPA0	03.10	1	Carbamidomethylation	69189.38	RE46519p OS=Drosophila melanogaster OX=7227 GN=CG17826 PE=2 SV=1
Q9VTR2	01.02	1	Carbamidomethylation	80460.67	Uncharacterized protein OS=Drosophila melanogaster OX=7227 GN=Dmel\CG17826 PE=4 SV=2
Q9VI16	01.06	2		74787.52	Carnitine O-Acetyl-Transferase, isoform A OS=Drosophila melanogaster OX=7227 GN=CRAT PE=1 SV=2
C9QP39	01.08	2		59612926	RE15352p OS=Drosophila melanogaster OX=7227 GN=CG1041-RB PE=2 SV=1
A0A126GUQ4	07.05	2		72016336	Carnitine O-Acetyl-Transferase, isoform E OS=Drosophila melanogaster OX=7227 GN=CRAT PE=1 SV=1
Q0KIA8	01.06	2		74301.89	Carnitine O-Acetyl-Transferase, isoform B OS=Drosophila melanogaster OX=7227 GN=CRAT PE=1 SV=1
Q9VV60	01.06	2		58159.09	Tyrosine--tRNA ligase OS=Drosophila melanogaster OX=7227 GN=TyrRS PE=1 SV=1
O76742	01.12	2	Carbamidomethylation	23331266	CG5915 protein OS=Drosophila melanogaster OX=7227 GN=Rab7 PE=1 SV=1
Q7KV94	01.11	2		38291684	Inosine phosphorylase OS=Drosophila melanogaster OX=7227 GN=CG16760 PE=1 SV=1
M9PE19	10.10	2		42600586	Inosine phosphorylase OS=Drosophila melanogaster OX=7227 GN=CG16760 PE=1 SV=1
M9PCZ1	01.05	1		45198.58	Uncharacterized protein, isoform K OS=Drosophila melanogaster OX=7227 GN=Dmel\CG9449 PE=4 SV=1
Q8SY04	01.07	1		34055785	RE31002p OS=Drosophila melanogaster OX=7227 GN=CG9449 PE=2 SV=1
B7Z080	01.05	1		46792.47	Uncharacterized protein, isoform F OS=Drosophila melanogaster OX=7227 GN=Dmel\CG9449 PE=4 SV=1
Q9VUB9	01.05	1		56148523	LD24362p OS=Drosophila melanogaster OX=7227 GN=0670 PE=1 SV=1
Q8IGM3	01.07	1		41073.06	RE65359p OS=Drosophila melanogaster OX=7227 GN=CG6650 PE=2 SV=1
D0IQI7	01.03	2	Carbamidomethylation	94798555	GH25513p (Fragment) OS=Drosophila melanogaster OX=7227 GN=Ppn-RC PE=2 SV=1
A0A0B4KFY9	01.02	1		72101.85	Lamin C, isoform B OS=Drosophila melanogaster OX=7227 GN=LamC PE=4 SV=1
E1JJF8	01.01	2		143617.89	Neuroglian, isoform E OS=Drosophila melanogaster OX=7227 GN=Nrg PE=1 SV=1
Q7KLW9	01.12	2		55198.92	PRP19/PSO4 homolog OS=Drosophila melanogaster OX=7227 GN=Prp19 PE=1 SV=1
A9QHM6	01.11	1		15731766	Odorant-binding protein 56d (Fragment) OS=Drosophila melanogaster OX=7227 GN=Obp56d PE=4 SV=1
A9QHM4	01.11	1		15741054	FI09203p (Fragment) OS=Drosophila melanogaster OX=7227 GN=Obp56d PE=2 SV=1
A0A0B4LGZ8	01.12	1		14119243	GEO07517p1 OS=Drosophila melanogaster OX=7227 GN=Obp56d PE=1 SV=1
A9QHQ8	01.11	1		15746.78	Odorant-binding protein 56d (Fragment) OS=Drosophila melanogaster OX=7227 GN=Obp56d PE=4 SV=1
B5RJT1	01.03	1		115823.1	FI04417p (Fragment) OS=Drosophila melanogaster OX=7227 GN=CG32473-RA PE=2 SV=1
Q86P55	01.03	1		115883.14	RE62048p (Fragment) OS=Drosophila melanogaster OX=7227 GN=CG8775 PE=2 SV=1
Q95S62	01.05	1		73543.68	GM08240p OS=Drosophila melanogaster OX=7227 GN=CG8775 PE=2 SV=1
Q8IGR1	01.03	1		97488.79	Aminopeptidase (Fragment) OS=Drosophila melanogaster OX=7227 GN=CG8775 PE=2 SV=1
Q8INH5	01.03	1		102656875	Aminopeptidase OS=Drosophila melanogaster OX=7227 GN=CG11688 PE=1 SV=1
Q8INH6	01.03	1		116385.59	FI18373p1 OS=Drosophila melanogaster OX=7227 GN=CG8775 PE=1 SV=1
Q9VFW7	01.03	1		113081914	Uncharacterized protein, isoform A OS=Drosophila melanogaster OX=7227 GN=CG8775 PE=1 SV=2
C7LAE2	01.03	1		116371.57	LP20836p OS=Drosophila melanogaster OX=7227 GN=CG32473-RC PE=2 SV=1
D3PFE8	01.03	1		107038.12	Aminopeptidase (Fragment) OS=Drosophila melanogaster OX=7227 GN=CG32473-RB PE=2 SV=1
Q5U190	01.02	2		76899.97	RE40670p OS=Drosophila melanogaster OX=7227 PE=2 SV=1
M9PCK1	01.02	2		76753.76	Uncharacterized protein, isoform D OS=Drosophila melanogaster OX=7227 GN=Dmel\CG5381 PE=4 SV=1
Q9VKZ6	01.02	2		76852.89	Uncharacterized protein, isoform A OS=Drosophila melanogaster OX=7227 GN=Dmel\CG5381 PE=4 SV=2
Q9W127	01.08	1	Carbamidomethylation	23281092	GH17932p OS=Drosophila melanogaster OX=7227 GN=Dmel\CG3663 PE=1 SV=1
Q9VHI8	01.06	1		39218727	Uncharacterized protein, isoform A OS=Drosophila melanogaster OX=7227 GN=anon-WO0118547.327 PE=1 SV=2
Q8INP8	01.06	1		40877.84	Uncharacterized protein, isoform B OS=Drosophila melanogaster OX=7227 GN=Dmel\CG11980 PE=1 SV=1
Q8INP9	01.06	1		40875.82	RE51612p OS=Drosophila melanogaster OX=7227 GN=Dmel\CG11980 PE=1 SV=1
Q8MQQ5	01.06	1		41078.08	LD44814p (Fragment) OS=Drosophila melanogaster OX=7227 GN=CG11980 PE=2 SV=1
Q9W0M4	10.09	2		26154.44	Endoplasmic reticulum transmembrane protein OS=Drosophila melanogaster OX=7227 GN=Dmel\CG13887 PE=1 SV=1
Q7K274	01.05	1		44172684	LD15586p OS=Drosophila melanogaster OX=7227 GN=l(2)k09913 PE=1 SV=1
Q9VDC0	01.11	1		27236375	GH01837p OS=Drosophila melanogaster OX=7227 GN=FOHSDR PE=1 SV=1
Q9VXH4	15.69	1		11413411	RE16337p OS=Drosophila melanogaster OX=7227 GN=Dmel\CG9921 PE=1 SV=1
C0PV71	01.04	1	Carbamidomethylation	50597543	Hydroxyacid-oxoacid transhydrogenase (Fragment) OS=Drosophila melanogaster OX=7227 GN=T3dh-RA PE=2 SV=1
Q9VMS1	29.87	2		8295584	Cyclope, isoform A OS=Drosophila melanogaster OX=7227 GN=cype PE=1 SV=3
Q8MRJ8	14.47	3		26712912	Eukaryotic translation initiation factor 3 subunit p66 OS=Drosophila melanogaster OX=7227 GN=eIF3d1 PE=2 SV=1
E1JH02	01.02	1	Carbamidomethylation	134561.47	Lingerer, isoform E OS=Drosophila melanogaster OX=7227 GN=lig PE=1 SV=1
D0Z768	01.03	1	Carbamidomethylation	107809.56	Lingerer, isoform J OS=Drosophila melanogaster OX=7227 GN=lig PE=1 SV=1
A0A126GUM8	01.02	1	Carbamidomethylation	127516195	Lingerer, isoform L OS=Drosophila melanogaster OX=7227 GN=lig PE=1 SV=1
A0A0B4K6T1	01.02	1	Carbamidomethylation	130675055	Lingerer, isoform I OS=Drosophila melanogaster OX=7227 GN=lig PE=1 SV=1
A0A0B4KFC5	01.02	1	Carbamidomethylation	144383.67	Lingerer, isoform K OS=Drosophila melanogaster OX=7227 GN=lig PE=1 SV=1
A0A0B4K7U5	01.02	1	Carbamidomethylation	134348.23	Lingerer, isoform H OS=Drosophila melanogaster OX=7227 GN=lig PE=1 SV=1
Q7K7G0	01.09	2		57817.64	Coatomer subunit delta OS=Drosophila melanogaster OX=7227 GN=deltaCOP PE=1 SV=1
Q9W555	01.09	2		57904.72	Coatomer subunit delta OS=Drosophila melanogaster OX=7227 GN=deltaCOP PE=1 SV=1
Q9U8A9	10.04	2		54231223	Coatomer subunit delta (Fragment) OS=Drosophila melanogaster OX=7227 GN=deltaCOP PE=2 SV=1
Q9VW58	07.06	1		31076744	LD33138p OS=Drosophila melanogaster OX=7227 GN=Dmel\CG8004 PE=1 SV=1
Q9VFD0	01.03	2	Carbamidomethylation	56955277	Uncharacterized protein OS=Drosophila melanogaster OX=7227 GN=Dmel\CG3984 PE=4 SV=1
E1JJ21	01.07	1		41893.43	Tropomodulin, isoform H OS=Drosophila melanogaster OX=7227 GN=tmod PE=1 SV=1
Q9VA56	01.06	1		45545914	GH23271p OS=Drosophila melanogaster OX=7227 GN=tmod PE=1 SV=2
Q9VA58	01.06	1		46244.1	Tropomodulin, isoform C OS=Drosophila melanogaster OX=7227 GN=tmod PE=1 SV=2
A0A0B4K6N4	01.04	1		63447.23	Tropomodulin, isoform N OS=Drosophila melanogaster OX=7227 GN=tmod PE=1 SV=1
A0A6H2EEH6	01.05	1		58317.34	Tropomodulin, isoform R OS=Drosophila melanogaster OX=7227 GN=tmod PE=1 SV=1
Q9VA59	01.06	1		49359.57	Tropomodulin, isoform D OS=Drosophila melanogaster OX=7227 GN=tmod PE=1 SV=2
C8VV00	01.07	1		41468004	RE01573p OS=Drosophila melanogaster OX=7227 GN=tmod-RA PE=2 SV=1
A0A0B4KHF2	01.06	1		49051137	Tropomodulin, isoform P OS=Drosophila melanogaster OX=7227 GN=tmod PE=1 SV=1
A8JRH3	01.05	1		58755805	FI20012p1 OS=Drosophila melanogaster OX=7227 GN=tmod PE=1 SV=1
O46231	01.07	1		41435945	FI18705p1 OS=Drosophila melanogaster OX=7227 GN=tmod PE=1 SV=1
C6TP61	01.11	1		25543.52	LD07593p OS=Drosophila melanogaster OX=7227 GN=tmod-RA PE=2 SV=1
A0A0B4KHW6	01.05	1		51278746	Tropomodulin, isoform Q OS=Drosophila melanogaster OX=7227 GN=tmod PE=1 SV=1
C7LAH8	01.06	1		48163277	LP15256p OS=Drosophila melanogaster OX=7227 GN=tmod PE=1 SV=1
Q6IDG5	01.06	1		48824867	RE70606p OS=Drosophila melanogaster OX=7227 PE=2 SV=1
A0A0B4K7R6	06.01	1		50477.76	Tropomodulin, isoform M OS=Drosophila melanogaster OX=7227 GN=tmod PE=1 SV=1
Q9W4K0	16.83	3	Carbamidomethylation	23263566	CHOp24, isoform A OS=Drosophila melanogaster OX=7227 GN=CHOp24 PE=1 SV=1
H8F4T6	01.10	2	Carbamidomethylation	39111367	FI19911p1 OS=Drosophila melanogaster OX=7227 GN=CG16935-RA PE=1 SV=1
Q58CJ2	01.11	2	Carbamidomethylation	35366.7	AT25977p OS=Drosophila melanogaster OX=7227 GN=CG16935 PE=2 SV=1
E2QD75	3.00	1		93227086	80 kDa nuclear cap-binding protein OS=Drosophila melanogaster OX=7227 GN=Cbp80 PE=1 SV=1
E1JH01	01.04	1		46473223	COP9 signalosome complex subunit 4 OS=Drosophila melanogaster OX=7227 GN=CSN4 PE=1 SV=1
Q8SXE7	01.08	2	Carbamidomethylation	48788555	RH54067p OS=Drosophila melanogaster OX=7227 GN=CG9498 PE=2 SV=1
Q9VMF0	01.08	2	Carbamidomethylation	48762516	FI04444p OS=Drosophila melanogaster OX=7227 GN=Dmel\CG9498 PE=1 SV=1
Q961C5	05.08	1	Carbamidomethylation	41629125	Alphabet, isoform E OS=Drosophila melanogaster OX=7227 GN=alph PE=1 SV=1
B1PFS2	18.37	1		11000.62	CG13277 (Fragment) OS=Drosophila melanogaster OX=7227 GN=CG13277 PE=3 SV=1
Q9VRD4	01.09	2		31642479	Glyoxalase domain-containing protein 4 OS=Drosophila melanogaster OX=7227 GN=Dmel\CG1532 PE=1 SV=1
Q7K0S8	01.09	2		32212.18	Glyoxalase domain-containing protein 4 (Fragment) OS=Drosophila melanogaster OX=7227 GN=CG1532 PE=2 SV=1
Q5U137	01.04	2		55528645	LP16180p (Fragment) OS=Drosophila melanogaster OX=7227 PE=2 SV=1
Q7K537	01.04	2		52752574	GH14316p OS=Drosophila melanogaster OX=7227 GN=CG7966 PE=2 SV=1
F2FB73	01.10	1		25952674	RH24252p (Fragment) OS=Drosophila melanogaster OX=7227 GN=CG42813-RA PE=2 SV=1
Q95S35	29.63	1		8606762	GM10264p OS=Drosophila melanogaster OX=7227 GN=CG6001 PE=2 SV=1
Q9VB64	01.11	1		23565979	Uncharacterized protein, isoform A OS=Drosophila melanogaster OX=7227 GN=CG31063 PE=1 SV=3
Q8MRM0	01.07	1		27576344	GH16740p OS=Drosophila melanogaster OX=7227 GN=GstT4 PE=1 SV=1
F6J6F8	01.08	1		22478336	CG1681 (Fragment) OS=Drosophila melanogaster OX=7227 GN=CG1681 PE=3 SV=1
F6J6F6	01.08	1		22434281	CG1681 (Fragment) OS=Drosophila melanogaster OX=7227 GN=CG1681 PE=3 SV=1
F6J6F4	01.08	1		22448309	CG1681 (Fragment) OS=Drosophila melanogaster OX=7227 GN=CG1681 PE=3 SV=1
A0A1B2AKI4	10.00	2		18394.91	GEO08417p1 (Fragment) OS=Drosophila melanogaster OX=7227 PE=2 SV=1
Q9VAR0	01.02	1		93456.73	LD39455p OS=Drosophila melanogaster OX=7227 GN=Dmel\CG1951 PE=1 SV=1
M9PDV1	01.02	1		123171.37	Diaphanous, isoform E OS=Drosophila melanogaster OX=7227 GN=dia PE=1 SV=1
M9NCZ5	01.02	1		123998.46	Diaphanous, isoform D OS=Drosophila melanogaster OX=7227 GN=dia PE=1 SV=1
D2NUK4	01.02	1		123926.4	MIP15714p OS=Drosophila melanogaster OX=7227 GN=dia-RA PE=2 SV=1
Q9W095	01.03	1		64587973	Glycerol kinase OS=Drosophila melanogaster OX=7227 GN=Gk2 PE=2 SV=2
Q961K9	01.03	1		64636.06	Glycerol kinase OS=Drosophila melanogaster OX=7227 GN=Gk2 PE=2 SV=1
Q86BP3	01.03	1		57777.05	Tailor, isoform A OS=Drosophila melanogaster OX=7227 GN=Tailor PE=1 SV=1
Q8IQS5	01.06	1		45709633	Uncharacterized protein, isoform A OS=Drosophila melanogaster OX=7227 GN=Dmel\CG32195 PE=4 SV=1
C7LAD5	01.06	1		47186.38	RE21427p (Fragment) OS=Drosophila melanogaster OX=7227 GN=CG32195-RA PE=2 SV=1
X2J4W8	17.03	4		31215285	Kruppel homolog 2, isoform C OS=Drosophila melanogaster OX=7227 GN=Kr-h2 PE=1 SV=1
Q9VAH7	02.06	2		97160.14	RE62393p OS=Drosophila melanogaster OX=7227 GN=yata PE=1 SV=1
Q6NNT8	01.09	2		40054.48	Kinesin-like protein (Fragment) OS=Drosophila melanogaster OX=7227 PE=2 SV=1
X2JER0	01.08	1		26598.3	Uncharacterized protein, isoform B OS=Drosophila melanogaster OX=7227 GN=Dmel\CG2200 PE=3 SV=1
Q7K2E1	01.02	1		58263.8	LD05247p OS=Drosophila melanogaster OX=7227 GN=Dmel\CG8839 PE=1 SV=1
Q9VWE4	01.09	1		22732928	Protein-serine/threonine phosphatase OS=Drosophila melanogaster OX=7227 GN=Ssu72 PE=1 SV=1
M9PHZ3	01.09	1		22571725	Protein-serine/threonine phosphatase OS=Drosophila melanogaster OX=7227 GN=Ssu72 PE=1 SV=1
M9PFN1	01.05	1	Carbamidomethylation	53541195	RuvB-like helicase OS=Drosophila melanogaster OX=7227 GN=rept PE=3 SV=1
Q9VMV5	01.01	2	Carbamidomethylation	193776.9	Viking, isoform A OS=Drosophila melanogaster OX=7227 GN=vkg PE=1 SV=1
Q7JVX3	04.07	1		53016938	LD41739p OS=Drosophila melanogaster OX=7227 GN=BEST:GH09055 PE=1 SV=1
G3M3A3	01.03	1		54399508	CG4408-PA OS=Drosophila melanogaster OX=7227 PE=3 SV=1
Q9VCM8	01.03	1		54385438	Uncharacterized protein, isoform A OS=Drosophila melanogaster OX=7227 GN=Dmel\CG4408 PE=1 SV=2
Q29R28	01.01	1		123030.55	RE28791p OS=Drosophila melanogaster OX=7227 PE=2 SV=1
Q9VRM6	0.98	1		215362.45	Lethal (3) persistent salivary gland 2 OS=Drosophila melanogaster OX=7227 GN=l(3)psg2 PE=4 SV=2
Q9VEQ1	01.05	1		32760582	ER membrane protein complex subunit 2 OS=Drosophila melanogaster OX=7227 GN=EMC2A PE=2 SV=1
Q8SXY3	01.05	1		32725537	ER membrane protein complex subunit 2 OS=Drosophila melanogaster OX=7227 GN=EMC2A PE=2 SV=1
Q8SZM8	01.05	1		32788637	ER membrane protein complex subunit 2 OS=Drosophila melanogaster OX=7227 GN=EMC2A PE=2 SV=1
Q9VEQ2	01.05	1		32744584	ER membrane protein complex subunit 2 OS=Drosophila melanogaster OX=7227 GN=EMC2B PE=2 SV=2
H1ZYG4	14.29	1		20730664	Uncharacterized protein Rheb OS=Drosophila melanogaster OX=7227 GN=Rheb PE=4 SV=1
M9PHB8	01.03	1		63828676	Sarcoplasmic calcium-binding protein, isoform C OS=Drosophila melanogaster OX=7227 GN=CBP PE=1 SV=1
O96676	01.06	1		33983418	BcDNA.GH12350 OS=Drosophila melanogaster OX=7227 GN=CBP PE=1 SV=1
Q7KVU4	01.08	1		26802195	Sarcoplasmic calcium-binding protein, isoform B OS=Drosophila melanogaster OX=7227 GN=CBP PE=1 SV=1
Q8IA62	01.07	1		20368797	Calcium load-activated calcium channel OS=Drosophila melanogaster OX=7227 GN=anon-37B-2 PE=3 SV=1
Q9VJ11	01.07	1		20845344	Calcium load-activated calcium channel OS=Drosophila melanogaster OX=7227 GN=anon-37B-2 PE=1 SV=1
Q7K172	01.03	1		51639.85	CAAX prenyl protease OS=Drosophila melanogaster OX=7227 GN=ste24a PE=1 SV=1
X2J969	01.07	2		35390.38	Mediator of RNA polymerase II transcription subunit 19 OS=Drosophila melanogaster OX=7227 GN=MED19 PE=3 SV=1
Q7K141	01.08	2		37771207	LD10028p (Fragment) OS=Drosophila melanogaster OX=7227 GN=mRpL44 PE=2 SV=1
Q9VNC1	01.09	2		36251273	Mitochondrial ribosomal protein L44 OS=Drosophila melanogaster OX=7227 GN=mRpL44 PE=1 SV=1
F1D8G9	01.11	2		31556678	Senescence marker protein-30 (Fragment) OS=Drosophila melanogaster OX=7227 GN=smp-30 PE=3 SV=1
D9HRW2	01.10	2		33346734	Smp-30 protein OS=Drosophila melanogaster OX=7227 GN=Smp-30 PE=3 SV=1
H8F4T3	01.10	2		33737145	MIP34848p1 OS=Drosophila melanogaster OX=7227 GN=smp-30 PE=1 SV=1
F1D8H2	01.11	2		31634705	Senescence marker protein-30 (Fragment) OS=Drosophila melanogaster OX=7227 GN=smp-30 PE=3 SV=1
F1D8G4	01.11	2		31590695	Senescence marker protein-30 (Fragment) OS=Drosophila melanogaster OX=7227 GN=smp-30 PE=3 SV=1
D9HRX4	01.10	2		33407.73	Smp-30 protein OS=Drosophila melanogaster OX=7227 GN=Smp-30 PE=3 SV=1
F1D8F9	01.11	2		31615752	Senescence marker protein-30 (Fragment) OS=Drosophila melanogaster OX=7227 GN=smp-30 PE=3 SV=1
D9HRZ7	01.10	2		33376.67	Smp-30 protein OS=Drosophila melanogaster OX=7227 GN=Smp-30 PE=3 SV=1
D9HRV4	01.10	2		33332707	Smp-30 protein OS=Drosophila melanogaster OX=7227 GN=Smp-30 PE=3 SV=1
D9HRW9	01.10	2		33326703	Smp-30 protein OS=Drosophila melanogaster OX=7227 GN=Smp-30 PE=3 SV=1
D9HS27	01.10	2		33232.63	Smp-30 protein OS=Drosophila melanogaster OX=7227 GN=Smp-30 PE=3 SV=1
D9HRV1	01.10	2		33401816	Smp-30 protein OS=Drosophila melanogaster OX=7227 GN=Smp-30 PE=3 SV=1
Q9NDS6	01.10	2		33348703	Senescence marker protein-30 (SMP-30) OS=Drosophila melanogaster OX=7227 GN=smp-30 PE=2 SV=1
F1D8G7	01.11	2		31662719	Senescence marker protein-30 (Fragment) OS=Drosophila melanogaster OX=7227 GN=smp-30 PE=3 SV=1
D9HRV8	01.10	2		33304.69	Smp-30 protein OS=Drosophila melanogaster OX=7227 GN=Smp-30 PE=3 SV=1
F1D8G2	01.11	2		31620678	Senescence marker protein-30 (Fragment) OS=Drosophila melanogaster OX=7227 GN=smp-30 PE=3 SV=1
D9HRZ9	01.10	2		33373.8	Smp-30 protein OS=Drosophila melanogaster OX=7227 GN=Smp-30 PE=3 SV=1
D9HRW7	01.10	2		33390742	Smp-30 protein OS=Drosophila melanogaster OX=7227 GN=Smp-30 PE=3 SV=1
D9HRV5	01.10	2		33362.73	Smp-30 protein OS=Drosophila melanogaster OX=7227 GN=Smp-30 PE=3 SV=1
F1D8F7	01.11	2		31645777	Senescence marker protein-30 (Fragment) OS=Drosophila melanogaster OX=7227 GN=smp-30 PE=3 SV=1
Q9VFG5	01.10	2		33376715	RE17477p OS=Drosophila melanogaster OX=7227 GN=smp-30 PE=1 SV=1
D9HRV3	01.10	2		33318.72	Smp-30 protein OS=Drosophila melanogaster OX=7227 GN=Smp-30 PE=3 SV=1
D9HRY4	01.10	2		33347.68	Smp-30 protein OS=Drosophila melanogaster OX=7227 GN=Smp-30 PE=3 SV=1
F1D8G6	01.11	2		31648691	Senescence marker protein-30 (Fragment) OS=Drosophila melanogaster OX=7227 GN=smp-30 PE=3 SV=1
D9HRW5	01.10	2		33284703	Smp-30 protein OS=Drosophila melanogaster OX=7227 GN=Smp-30 PE=3 SV=1
A8JV07	01.02	1		90575984	Uncharacterized protein, isoform B OS=Drosophila melanogaster OX=7227 GN=Dmel\CG9915 PE=1 SV=1
B4F5R3	01.05	1		40940715	CG9915-PA OS=Drosophila melanogaster OX=7227 GN=CG9915 PE=4 SV=1
Q4V6M6	01.05	1		41565.36	IP11380p (Fragment) OS=Drosophila melanogaster OX=7227 GN=CG9915 PE=2 SV=1
B4F5R2	01.05	1		40954742	CG9915-PA OS=Drosophila melanogaster OX=7227 GN=CG9915 PE=4 SV=1
B9EQY8	01.03	1		68497234	MIP03821p (Fragment) OS=Drosophila melanogaster OX=7227 GN=CG9915-RB PE=2 SV=1
Q9VPR1	01.09	1		20124295	GH02075p OS=Drosophila melanogaster OX=7227 GN=Tspo PE=1 SV=1
Q9VSY0	01.06	1		29800898	Cuticular protein 67B OS=Drosophila melanogaster OX=7227 GN=Cpr67B PE=1 SV=1
Q95TW4	01.03	1	Carbamidomethylation	59651855	GH28335p OS=Drosophila melanogaster OX=7227 GN=Syp PE=1 SV=1
A0A0B4KH24	01.03	1	Carbamidomethylation	67377.29	Syncrip, isoform O OS=Drosophila melanogaster OX=7227 GN=Syp PE=1 SV=1
Q9VDI8	01.02	1	Carbamidomethylation	76914.06	Syncrip, isoform D OS=Drosophila melanogaster OX=7227 GN=Syp PE=1 SV=2
[truncated: 988 more rows]

## Sheet: Supplementary Data 1 (LFQ)
Accession (UniProt)	Significance	Coverage (%)	#Unique Peptides	PTM	Ratio (WT : S333L)	Avg. Mass	Description
Q9VGT3	47.59	13.26	4		1.00:0.18	60175	GM04645p OS=Drosophila melanogaster OX=7227 GN=Ugt302C1 PE=1 SV=1
Q8MSW0	18.56	01.08	6	Carbamidomethylation	1.00:0.19	141099	Isoleucyl-tRNA synthetase OS=Drosophila melanogaster OX=7227 GN=IleRS PE=1 SV=1
Q960X9	39.16	01.08	3	Carbamidomethylation	1.00:0.26	92767	Lon protease homolog, mitochondrial OS=Drosophila melanogaster OX=7227 GN=Lon PE=2 SV=1
M9NEW1	30.67	52.29	5		1.00:0.28	17497	Myosin light chain cytoplasmic, isoform B OS=Drosophila melanogaster OX=7227 GN=Mlc-c PE=4 SV=1
A0A0B4LG26	34.48	14.35	5	Carbamidomethylation	1.00:0.30	95644	Calpain-A, isoform D OS=Drosophila melanogaster OX=7227 GN=CalpA PE=1 SV=1
A8DYJ3	34.48	14.61	5	Carbamidomethylation	1.00:0.30	93963	Calpain-A, isoform C OS=Drosophila melanogaster OX=7227 GN=CalpA PE=1 SV=1
Q8IPV3	38.63	01.10	4	Carbamidomethylation	1.00:0.37	78440	Uncharacterized protein, isoform A OS=Drosophila melanogaster OX=7227 GN=Dmel\CG3164 PE=1 SV=1
Q8SWX4	19.74	01.12	7	Carbamidomethylation	1.00:0.37	108361	Aminopeptidase OS=Drosophila melanogaster OX=7227 GN=CG5839 PE=1 SV=1
M9PGH3	16.53	05.07	6	Carbamidomethylation	1.00:0.37	258777	Chitinase 10, isoform B OS=Drosophila melanogaster OX=7227 GN=Cht10 PE=3 SV=1
Q86P66	38.63	14.12	4	Carbamidomethylation	1.00:0.37	57320	RH38575p OS=Drosophila melanogaster OX=7227 GN=BEST:CK02656 PE=2 SV=1
Q8SZF5	38.63	01.12	4	Carbamidomethylation	1.00:0.37	64058	RE02452p OS=Drosophila melanogaster OX=7227 GN=BEST:CK02656 PE=2 SV=1
Q9VPJ9	38.63	01.10	4	Carbamidomethylation	1.00:0.37	78144	Uncharacterized protein, isoform B OS=Drosophila melanogaster OX=7227 GN=CK02656 PE=1 SV=2
B5RJQ0	56.80	69.88	16	Carbamidomethylation	1.00:0.38	35537	L-lactate dehydrogenase OS=Drosophila melanogaster OX=7227 GN=Ldh PE=1 SV=1
Q8IQQ9	35.38	01.08	4		1.00:0.39	76067	Uncharacterized protein, isoform B OS=Drosophila melanogaster OX=7227 GN=AFG3L2 PE=1 SV=1
Q94541	27.53	23.24	3	Carbamidomethylation	1.00:0.39	43377	Fatty acid desaturase OS=Drosophila melanogaster OX=7227 GN=Desat1 PE=2 SV=1
Q9W171	33.13	18.06	5	Carbamidomethylation	1.00:0.39	59406	RE01528p OS=Drosophila melanogaster OX=7227 GN=Dmel\CG4563 PE=1 SV=1
Q7K4Y0	27.53	23.24	3	Carbamidomethylation	1.00:0.39	43420	Desaturase 1, isoform A OS=Drosophila melanogaster OX=7227 GN=Desat1 PE=1 SV=1
Q8T4G5	35.38	01.07	4		1.00:0.39	89701	SD01613p OS=Drosophila melanogaster OX=7227 GN=AFG3L2 PE=1 SV=1
Q8T3L1	29.32	01.06	3	Carbamidomethylation	1.00:0.40	80378	Acyl-CoA synthetase long-chain, isoform A OS=Drosophila melanogaster OX=7227 GN=Acsl PE=1 SV=1
Q86NS4	29.32	01.06	3	Carbamidomethylation	1.00:0.40	79483	RH17880p OS=Drosophila melanogaster OX=7227 GN=l(2)44DEa PE=2 SV=1
Q9VY78	34.90	23.85	3		1.00:0.40	30170	Chloride intracellular channel, isoform A OS=Drosophila melanogaster OX=7227 GN=Clic PE=1 SV=1
A0A0B4KFE4	29.32	06.04	3	Carbamidomethylation	1.00:0.40	81815	Acyl-CoA synthetase long-chain, isoform J OS=Drosophila melanogaster OX=7227 GN=Acsl PE=1 SV=1
A1Z7H3	29.32	01.06	3	Carbamidomethylation	1.00:0.40	79428	Acyl-CoA synthetase long-chain, isoform C OS=Drosophila melanogaster OX=7227 GN=Acsl PE=1 SV=1
Q960B1	24.23	06.02	3	Carbamidomethylation	1.00:0.40	105018	SD10334p OS=Drosophila melanogaster OX=7227 GN=unc-45 PE=1 SV=1
Q8IQG9	29.70	44.10	8	Carbamidomethylation	1.00:0.40	25279	Adenylate kinase 1, isoform B OS=Drosophila melanogaster OX=7227 GN=Ak1 PE=1 SV=1
A1Z7H2	29.32	01.06	3	Carbamidomethylation	1.00:0.40	80617	Acyl-CoA synthetase long-chain, isoform D OS=Drosophila melanogaster OX=7227 GN=Acsl PE=1 SV=1
B7FNK6	27.24	17.63	4	Carbamidomethylation	1.00:0.41	46742	FI09240p (Fragment) OS=Drosophila melanogaster OX=7227 GN=CG17109-RA PE=2 SV=1
Q9VCR0	27.24	18.25	4	Carbamidomethylation	1.00:0.41	44975	Uncharacterized protein, isoform A OS=Drosophila melanogaster OX=7227 GN=Dmel\CG17109 PE=1 SV=1
A0A0B4K7L1	58.16	44.84	31	Carbamidomethylation	1.00:0.42	105239	ATP-dependent 6-phosphofructokinase OS=Drosophila melanogaster OX=7227 GN=Pfk PE=1 SV=1
A0A0B4KFI7	58.16	46.20	31	Carbamidomethylation	1.00:0.42	102483	ATP-dependent 6-phosphofructokinase OS=Drosophila melanogaster OX=7227 GN=Pfk PE=1 SV=1
C7LA80	58.16	54.06	31	Carbamidomethylation	1.00:0.42	86720	ATP-dependent 6-phosphofructokinase OS=Drosophila melanogaster OX=7227 GN=Pfk-RC PE=2 SV=1
H5V888	58.16	54.06	31	Carbamidomethylation	1.00:0.42	86648	ATP-dependent 6-phosphofructokinase OS=Drosophila melanogaster OX=7227 GN=Pfk-RB PE=2 SV=1
C8VV04	58.16	54.06	31	Carbamidomethylation	1.00:0.42	86688	ATP-dependent 6-phosphofructokinase OS=Drosophila melanogaster OX=7227 GN=Pfk-RB PE=2 SV=1
Q7KTC0	22.13	10.07	7	Carbamidomethylation	1.00:0.43	173594	Multidrug-Resistance like protein 1, isoform I OS=Drosophila melanogaster OX=7227 GN=MRP PE=1 SV=1
Q9I7N0	22.13	10.08	7	Carbamidomethylation	1.00:0.43	173369	FI23224p1 OS=Drosophila melanogaster OX=7227 GN=MRP PE=1 SV=2
Q7KTC2	22.13	10.08	7	Carbamidomethylation	1.00:0.43	173734	Multidrug-Resistance like protein 1, isoform N OS=Drosophila melanogaster OX=7227 GN=MRP PE=1 SV=1
Q7KTC7	22.13	10.08	7	Carbamidomethylation	1.00:0.43	173176	Multidrug-Resistance like protein 1, isoform C OS=Drosophila melanogaster OX=7227 GN=MRP PE=1 SV=1
Q9VK56	22.13	10.07	7	Carbamidomethylation	1.00:0.43	173400	Multidrug-Resistance like protein 1, isoform A OS=Drosophila melanogaster OX=7227 GN=MRP PE=1 SV=4
Q7KTB8	22.13	10.08	7	Carbamidomethylation	1.00:0.43	173807	Multidrug-Resistance like protein 1, isoform Q OS=Drosophila melanogaster OX=7227 GN=MRP PE=1 SV=1
Q7KTB9	22.13	10.08	7	Carbamidomethylation	1.00:0.43	173595	Multidrug-Resistance like protein 1, isoform L OS=Drosophila melanogaster OX=7227 GN=MRP PE=1 SV=1
Q7KTB7	22.13	10.08	7	Carbamidomethylation	1.00:0.43	173530	Multidrug-Resistance like protein 1, isoform M OS=Drosophila melanogaster OX=7227 GN=MRP PE=1 SV=1
Q7KTC3	22.13	10.08	7	Carbamidomethylation	1.00:0.43	173795	Multidrug-Resistance like protein 1, isoform J OS=Drosophila melanogaster OX=7227 GN=MRP PE=1 SV=1
Q7KTC6	22.13	10.08	7	Carbamidomethylation	1.00:0.43	173402	Multidrug-Resistance like protein 1, isoform G OS=Drosophila melanogaster OX=7227 GN=MRP PE=1 SV=1
Q7KTD0	22.13	10.08	7	Carbamidomethylation	1.00:0.43	173602	Multidrug-Resistance like protein 1, isoform D OS=Drosophila melanogaster OX=7227 GN=MRP PE=1 SV=1
Q8T9C5	22.13	10.08	7	Carbamidomethylation	1.00:0.43	173352	SD07655p OS=Drosophila melanogaster OX=7227 GN=MRP PE=2 SV=1
Q7KTC8	22.13	10.08	7	Carbamidomethylation	1.00:0.43	173660	Multidrug-Resistance like protein 1, isoform F OS=Drosophila melanogaster OX=7227 GN=MRP PE=1 SV=1
Q7KTC5	22.13	10.08	7	Carbamidomethylation	1.00:0.43	173614	Multidrug-Resistance like protein 1, isoform P OS=Drosophila melanogaster OX=7227 GN=MRP PE=1 SV=1
Q7KTC1	22.13	10.08	7	Carbamidomethylation	1.00:0.43	173853	Multidrug-Resistance like protein 1, isoform K OS=Drosophila melanogaster OX=7227 GN=MRP PE=1 SV=1
Q7KTC4	22.13	10.08	7	Carbamidomethylation	1.00:0.43	173337	Multidrug-Resistance like protein 1, isoform H OS=Drosophila melanogaster OX=7227 GN=MRP PE=1 SV=1
Q7KTC9	22.13	10.08	7	Carbamidomethylation	1.00:0.43	173541	Multidrug-Resistance like protein 1, isoform E OS=Drosophila melanogaster OX=7227 GN=MRP PE=1 SV=1
Q0E924	44.50	61.54	16	Carbamidomethylation; Oxidation (M)	1.00:0.44	33066	Prohibitin OS=Drosophila melanogaster OX=7227 GN=Phb2 PE=1 SV=2
A8DYI6	44.50	54.44	16	Carbamidomethylation; Oxidation (M)	1.00:0.44	37280	Prohibitin OS=Drosophila melanogaster OX=7227 GN=Phb2 PE=1 SV=1
E8NH18	34.97	39.38	16	Carbamidomethylation	1.00:0.44	58535	UTP--glucose-1-phosphate uridylyltransferase OS=Drosophila melanogaster OX=7227 GN=UGP-RE PE=2 SV=1
C7LAH9	27.74	23.22	12	Carbamidomethylation	1.00:0.44	75888	Moesin/ezrin/radixin homolog 1 OS=Drosophila melanogaster OX=7227 GN=Moe PE=1 SV=1
E1JI91	34.97	39.38	16	Carbamidomethylation	1.00:0.44	58509	UTP--glucose-1-phosphate uridylyltransferase OS=Drosophila melanogaster OX=7227 GN=UGP PE=1 SV=1
Q9VSW1	34.97	39.23	16	Carbamidomethylation	1.00:0.44	58753	UTP--glucose-1-phosphate uridylyltransferase OS=Drosophila melanogaster OX=7227 GN=UGP PE=1 SV=2
M9PHG2	27.74	25.68	12	Carbamidomethylation	1.00:0.44	68853	Moesin/ezrin/radixin homolog 1 OS=Drosophila melanogaster OX=7227 GN=Moe PE=1 SV=1
M9NG50	27.74	25.95	12	Carbamidomethylation	1.00:0.44	68141	Moesin/ezrin/radixin homolog 1 OS=Drosophila melanogaster OX=7227 GN=Moe PE=1 SV=1
O46067	22.49	14.08	6	Carbamidomethylation	1.00:0.44	103445	EG:25E8.1 protein OS=Drosophila melanogaster OX=7227 GN=GRP170 PE=1 SV=1
A8DYI7	44.50	60.73	16	Carbamidomethylation; Oxidation (M)	1.00:0.44	33494	Prohibitin OS=Drosophila melanogaster OX=7227 GN=Phb2 PE=1 SV=1
C9QP54	27.74	22.22	12	Carbamidomethylation	1.00:0.44	78994	Moesin/ezrin/radixin homolog 1 (Fragment) OS=Drosophila melanogaster OX=7227 GN=Moe-RA PE=2 SV=1
Q9VUK8	22.94	01.10	5	Carbamidomethylation	1.00:0.45	85192	Diadenosine tetraphosphate synthetase OS=Drosophila melanogaster OX=7227 GN=GlyRS PE=1 SV=1
C9QP25	22.94	01.10	5	Carbamidomethylation	1.00:0.45	85178	Diadenosine tetraphosphate synthetase OS=Drosophila melanogaster OX=7227 GN=Aats-gly-RB PE=2 SV=1
Q961R8	22.94	12.08	5	Carbamidomethylation	1.00:0.45	75804	Diadenosine tetraphosphate synthetase OS=Drosophila melanogaster OX=7227 GN=GlyRS PE=1 SV=1
Q7KUC2	33.50	23.68	4	Carbamidomethylation	1.00:0.45	33428	Pyridoxal kinase OS=Drosophila melanogaster OX=7227 GN=Pdxk PE=1 SV=1
H8F4R5	34.23	18.04	13	Carbamidomethylation	1.00:0.45	108026	Prolyl-tRNA synthetase (Fragment) OS=Drosophila melanogaster OX=7227 GN=Aats-glupro-RB PE=2 SV=1
Q8MRF8	23.10	01.05	3		1.00:0.46	134919	Leucyl-tRNA synthetase OS=Drosophila melanogaster OX=7227 GN=LeuRS PE=2 SV=1
Q9VFC9	23.27	01.11	3	Carbamidomethylation	1.00:0.46	46061	GH09123p OS=Drosophila melanogaster OX=7227 GN=Dmel\CG3987 PE=2 SV=2
Q9W327	31.51	14.00	3	Carbamidomethylation	1.00:0.46	68504	Lysine--tRNA ligase OS=Drosophila melanogaster OX=7227 GN=LysRS PE=1 SV=2
Q9VQR8	23.10	01.05	3		1.00:0.46	134873	Leucyl-tRNA synthetase OS=Drosophila melanogaster OX=7227 GN=LeuRS PE=1 SV=2
T2FFJ2	23.10	01.05	3		1.00:0.46	134891	Leucyl-tRNA synthetase OS=Drosophila melanogaster OX=7227 GN=CG33123-RA PE=2 SV=1
Q8SXM8	31.51	14.81	3	Carbamidomethylation	1.00:0.46	64661	Lysine--tRNA ligase OS=Drosophila melanogaster OX=7227 GN=LysRS PE=1 SV=1
Q9VSU2	19.00	01.02	3	Carbamidomethylation	1.00:0.47	309062	Tequila, isoform G OS=Drosophila melanogaster OX=7227 GN=teq PE=1 SV=4
E1JI93	19.00	01.02	3	Carbamidomethylation	1.00:0.47	263959	Tequila, isoform F OS=Drosophila melanogaster OX=7227 GN=teq PE=1 SV=2
M9PB68	34.68	01.01	4	Carbamidomethylation	1.00:0.48	590702	Purity of essence, isoform B OS=Drosophila melanogaster OX=7227 GN=poe PE=3 SV=1
H5V8B8	16.05	29.69	13	Carbamidomethylation; Oxidation (M)	1.00:0.48	71862	MIP33436p1 OS=Drosophila melanogaster OX=7227 GN=Pp2A-29B PE=1 SV=1
M9NDI6	16.05	29.69	13	Carbamidomethylation; Oxidation (M)	1.00:0.48	71846	Protein phosphatase 2A at 29B, isoform D OS=Drosophila melanogaster OX=7227 GN=Pp2A-29B PE=1 SV=1
F0JAP3	46.30	16.52	4	Carbamidomethylation	1.00:0.48	51052	Adenylosuccinate synthetase OS=Drosophila melanogaster OX=7227 GN=CG17273-RA PE=2 SV=1
M9MQH9	16.05	32.66	13	Carbamidomethylation; Oxidation (M)	1.00:0.48	65424	Protein phosphatase 2A at 29B, isoform C OS=Drosophila melanogaster OX=7227 GN=Pp2A-29B PE=1 SV=1
M9PD75	35.55	81.91	21		1.00:0.49	30550	Porin, isoform D OS=Drosophila melanogaster OX=7227 GN=porin PE=3 SV=1
O61604	28.61	15.78	8	Carbamidomethylation	1.00:0.49	71914	Fimbrin OS=Drosophila melanogaster OX=7227 GN=Fim PE=1 SV=1
Q9VU38	22.47	31.01	5	Carbamidomethylation	1.00:0.49	37774	Adenosine kinase OS=Drosophila melanogaster OX=7227 GN=Adk2 PE=1 SV=1
Q8IQZ8	28.61	16.40	8	Carbamidomethylation	1.00:0.49	69135	FI20019p1 OS=Drosophila melanogaster OX=7227 GN=Fim PE=1 SV=1
D3DMF1	28.61	15.76	8	Carbamidomethylation	1.00:0.49	72081	RE03506p OS=Drosophila melanogaster OX=7227 GN=Fim-RD PE=2 SV=1
Q8IQZ7	28.61	15.76	8	Carbamidomethylation	1.00:0.49	72067	FI19014p1 OS=Drosophila melanogaster OX=7227 GN=Fim PE=1 SV=1
H9ZJM5	28.93	39.48	35	Carbamidomethylation	1.00:0.50	115605	Sodium/potassium-transporting ATPase subunit alpha OS=Drosophila melanogaster OX=7227 GN=Atpalpha-RA PE=2 SV=1
E1JIR4	28.93	41.02	35	Carbamidomethylation	1.00:0.50	111160	Sodium/potassium-transporting ATPase subunit alpha OS=Drosophila melanogaster OX=7227 GN=Atpalpha PE=1 SV=1
A0A0B4KGG8	28.93	41.02	35	Carbamidomethylation	1.00:0.50	111133	Sodium/potassium-transporting ATPase subunit alpha OS=Drosophila melanogaster OX=7227 GN=Atpalpha PE=1 SV=1
Q8T0L3	29.58	34.09	22	Carbamidomethylation	1.00:0.50	130758	Ubiquitin-activating enzyme E1 OS=Drosophila melanogaster OX=7227 GN=Uba1 PE=1 SV=1
Q4V403	40.17	22.57	5		1.00:0.50	36651	IP10737p (Fragment) OS=Drosophila melanogaster OX=7227 GN=BcDNA:GH10614 PE=2 SV=1
Q4V3F7	40.17	22.86	5		1.00:0.50	36191	IP10437p (Fragment) OS=Drosophila melanogaster OX=7227 GN=BcDNA:GH10614 PE=2 SV=1
Q4V3L7	40.17	22.86	5		1.00:0.50	36191	IP10537p (Fragment) OS=Drosophila melanogaster OX=7227 GN=BcDNA:GH10614 PE=2 SV=1
A0A0B4KF46	29.58	40.28	22	Carbamidomethylation	1.00:0.50	111770	Ubiquitin-activating enzyme E1 OS=Drosophila melanogaster OX=7227 GN=Uba1 PE=1 SV=1
Q9Y112	40.17	22.78	5		1.00:0.50	36312	BcDNA.GH10614 OS=Drosophila melanogaster OX=7227 GN=dm1 PE=1 SV=1
M9PCI2	15.92	56.88	9		1.00:2.13	17724	GEO11453p1 OS=Drosophila melanogaster OX=7227 GN=NHP2 PE=2 SV=1
Q961N0	24.13	45.23	15	Carbamidomethylation	1.00:2.16	64664	Alpha-Esterase-2, isoform A OS=Drosophila melanogaster OX=7227 GN=alpha-Est2 PE=2 SV=1
Q9XYZ6	21.73	17.15	6	Carbamidomethylation	1.00:2.19	75470	Peptidyl-prolyl cis-trans isomerase OS=Drosophila melanogaster OX=7227 GN=UKL PE=2 SV=1
Q9V3Y5	16.26	44.09	38	Carbamidomethylation; Oxidation (M)	1.00:2.20	112698	BcDNA.LD23634 OS=Drosophila melanogaster OX=7227 GN=BcDNA.LD23634 PE=1 SV=1
Q7K1H5	24.31	34.70	5		1.00:2.21	25712	GH08125p OS=Drosophila melanogaster OX=7227 GN=Dmel\CG11808 PE=2 SV=1
Q7KM15	17.23	50.30	6		1.00:2.25	17738	Transcription factor BTF3 OS=Drosophila melanogaster OX=7227 GN=bic PE=1 SV=1
A8E6K0	29.32	43.88	11	Carbamidomethylation	1.00:2.26	22665	H/ACA ribonucleoprotein complex subunit OS=Drosophila melanogaster OX=7227 GN=CG4038 PE=2 SV=1
Q8IQ80	24.68	29.99	15	Carbamidomethylation	1.00:2.28	77442	GH06117p OS=Drosophila melanogaster OX=7227 GN=pst PE=2 SV=2
G7H836	24.68	30.46	15	Carbamidomethylation	1.00:2.28	76180	TB01296p1 (Fragment) OS=Drosophila melanogaster OX=7227 GN=pst-RE PE=2 SV=1
Q8IQ82	24.68	31.09	15	Carbamidomethylation	1.00:2.28	74628	Pastrel, isoform E OS=Drosophila melanogaster OX=7227 GN=pst PE=4 SV=2
Q5BIK1	25.95	33.47	6	Carbamidomethylation	1.00:2.30	26677	RH52407p OS=Drosophila melanogaster OX=7227 GN=CG5001 PE=2 SV=1
M9NCP5	25.95	22.83	6	Carbamidomethylation	1.00:2.30	39038	Uncharacterized protein, isoform C OS=Drosophila melanogaster OX=7227 GN=Dmel\CG5001 PE=4 SV=1
Q9VPY9	25.95	22.57	6	Carbamidomethylation	1.00:2.30	39526	FI02090p OS=Drosophila melanogaster OX=7227 GN=Dmel\CG5001 PE=2 SV=3
Q9XZ19	15.84	18.43	4	Carbamidomethylation	1.00:2.33	36100	WD_REPEATS_REGION domain-containing protein OS=Drosophila melanogaster OX=7227 GN=Dmel\CG3909 PE=1 SV=1
Q9VQK5	25.44	44.54	35	Carbamidomethylation	1.00:2.35	91328	LD24714p OS=Drosophila melanogaster OX=7227 GN=Prp40 PE=1 SV=1
Q9XZ21	22.51	01.10	11		1.00:2.37	139039	Something that sticks like glue, isoform A OS=Drosophila melanogaster OX=7227 GN=snama PE=1 SV=1
Q9VAW1	25.57	01.10	7	Carbamidomethylation	1.00:2.38	112796	Moca-cyp, isoform A OS=Drosophila melanogaster OX=7227 GN=Moca-cyp PE=1 SV=1
Q8IGV4	25.57	01.10	7	Carbamidomethylation	1.00:2.38	116365	RE23622p (Fragment) OS=Drosophila melanogaster OX=7227 GN=Moca-cyp PE=2 SV=1
Q8ISE5	25.57	01.10	7	Carbamidomethylation	1.00:2.38	112529	Peptidylprolyl cis-trans isomerase OS=Drosophila melanogaster OX=7227 GN=Moca-cyp PE=2 SV=1
M9PJQ5	20.13	30.43	5	Carbamidomethylation	1.00:2.43	21650	Wings up A, isoform K OS=Drosophila melanogaster OX=7227 GN=wupA PE=1 SV=1
E4NKM1	20.13	26.92	5	Carbamidomethylation	1.00:2.43	24489	MIP21131p OS=Drosophila melanogaster OX=7227 GN=wupA-RA PE=2 SV=1
M9NH88	20.13	28.14	5	Carbamidomethylation	1.00:2.43	23517	Wings up A, isoform J OS=Drosophila melanogaster OX=7227 GN=wupA PE=1 SV=1
Q9VN31	21.03	16.83	7	Carbamidomethylation	1.00:2.44	78615	Factor interacting with poly(A) polymerase 1 OS=Drosophila melanogaster OX=7227 GN=Fip1 PE=1 SV=1
Q494M1	32.75	44.25	40	Carbamidomethylation	1.00:2.48	111903	DNA topoisomerase I OS=Drosophila melanogaster OX=7227 GN=Top1 PE=1 SV=1
M9NDX3	32.75	44.43	40	Carbamidomethylation	1.00:2.48	111575	DNA topoisomerase I OS=Drosophila melanogaster OX=7227 GN=Top1 PE=1 SV=1
Q9VF92	26.63	01.11	7	Carbamidomethylation	1.00:2.53	100231	ENL/AF9-related, isoform A OS=Drosophila melanogaster OX=7227 GN=ear PE=1 SV=1
A0A0B4KG69	26.63	01.11	7	Carbamidomethylation	1.00:2.53	101636	ENL/AF9-related, isoform B OS=Drosophila melanogaster OX=7227 GN=ear PE=1 SV=1
Q8IHH1	26.63	01.11	7	Carbamidomethylation	1.00:2.53	100159	AT01735p OS=Drosophila melanogaster OX=7227 GN=ear PE=2 SV=1
F3YDP8	37.27	14.63	6	Carbamidomethylation	1.00:2.58	65978	Pre-mRNA-splicing factor SLU7 OS=Drosophila melanogaster OX=7227 GN=Slu7-RA PE=2 SV=1
A0A0C5K8A6	26.06	38.29	35	Carbamidomethylation	1.00:2.59	129100	AP-3 complex subunit beta OS=Drosophila melanogaster OX=7227 GN=rb-RA PE=2 SV=1
Q7YU20	26.06	38.91	35	Carbamidomethylation	1.00:2.59	126960	AP-3 complex subunit beta OS=Drosophila melanogaster OX=7227 GN=rb PE=2 SV=1
O77290	26.06	38.88	35	Carbamidomethylation	1.00:2.59	127124	AP-3 complex subunit beta OS=Drosophila melanogaster OX=7227 GN=rb PE=2 SV=1
Q9W4K1	26.06	38.88	35	Carbamidomethylation	1.00:2.59	127137	AP-3 complex subunit beta OS=Drosophila melanogaster OX=7227 GN=rb PE=1 SV=1
A0A0B4KEY5	23.42	87.70	22	Oxidation (M)	1.00:2.61	21309	Lethal (2) essential for life, isoform C OS=Drosophila melanogaster OX=7227 GN=l(2)efl PE=3 SV=1
Q7K0X3	17.08	01.10	7	Carbamidomethylation	1.00:2.66	130472	Ctr9, isoform A OS=Drosophila melanogaster OX=7227 GN=Ctr9 PE=1 SV=1
C0P8M5	28.79	51.12	30	Carbamidomethylation	1.00:2.67	59774	MIP05689p (Fragment) OS=Drosophila melanogaster OX=7227 GN=Nop60B-RC PE=2 SV=1
E1JGV6	28.79	53.74	30	Carbamidomethylation	1.00:2.67	56831	Nucleolar protein at 60B, isoform C OS=Drosophila melanogaster OX=7227 GN=Nop60B PE=1 SV=1
H5V894	28.79	51.12	30	Carbamidomethylation	1.00:2.67	59744	FI18403p1 (Fragment) OS=Drosophila melanogaster OX=7227 GN=Nop60B-RC PE=2 SV=1
Q9VKD8	27.56	25.73	20		1.00:2.69	111902	RE11167p OS=Drosophila melanogaster OX=7227 GN=Dmel\CG6686 PE=1 SV=1
Q95TU2	27.56	25.57	20		1.00:2.69	112575	LD23187p OS=Drosophila melanogaster OX=7227 GN=Dmel\CG6686 PE=1 SV=1
Q8MSU5	25.50	15.93	19	Carbamidomethylation	1.00:2.72	202404	LD45234p OS=Drosophila melanogaster OX=7227 GN=Spn PE=2 SV=1
M9NEY3	25.50	13.87	19	Carbamidomethylation	1.00:2.72	232022	Spinophilin, isoform B OS=Drosophila melanogaster OX=7227 GN=Spn PE=1 SV=1
D1Z359	25.50	13.85	19	Carbamidomethylation	1.00:2.72	232393	LP20995p OS=Drosophila melanogaster OX=7227 GN=Spn-RA PE=2 SV=1
H5V864	25.50	13.85	19	Carbamidomethylation	1.00:2.72	232420	FI18374p1 OS=Drosophila melanogaster OX=7227 GN=Spn PE=1 SV=1
M9NFI9	25.50	13.78	19	Carbamidomethylation	1.00:2.72	233441	Spinophilin, isoform J OS=Drosophila melanogaster OX=7227 GN=Spn PE=1 SV=1
Q9GQA3	25.50	22.26	19	Carbamidomethylation	1.00:2.72	145520	D-spinophilin, core domains (Fragment) OS=Drosophila melanogaster OX=7227 GN=Spn PE=2 SV=1
M9NEY5	25.50	13.96	19	Carbamidomethylation	1.00:2.72	230683	Spinophilin, isoform G OS=Drosophila melanogaster OX=7227 GN=Spn PE=1 SV=1
Q9U1I0	31.10	01.08	6		1.00:2.85	154485	BIP2 protein OS=Drosophila melanogaster OX=7227 GN=bip2 PE=4 SV=1
Q8SZ83	38.24	25.81	5	Carbamidomethylation	1.00:2.85	30462	RE13914p OS=Drosophila melanogaster OX=7227 GN=miple2 PE=2 SV=1
M9PDI0	38.24	25.53	5	Carbamidomethylation	1.00:2.85	30745	Midkine and pleiotrophin 2, isoform D OS=Drosophila melanogaster OX=7227 GN=miple2 PE=1 SV=1
M9PE21	38.24	25.62	5	Carbamidomethylation	1.00:2.85	30745	Midkine and pleiotrophin 2, isoform E OS=Drosophila melanogaster OX=7227 GN=miple2 PE=1 SV=1
Q9V4D4	31.10	01.08	6		1.00:2.85	154501	Bip2 OS=Drosophila melanogaster OX=7227 GN=bip2 PE=1 SV=1
Q9U3W4	38.24	25.81	5	Carbamidomethylation	1.00:2.85	30480	Miple2 OS=Drosophila melanogaster OX=7227 GN=miple2 PE=2 SV=1
Q9XZU7	31.10	01.08	6		1.00:2.85	154768	Bip2 protein OS=Drosophila melanogaster OX=7227 GN=bip2 PE=2 SV=1
Q9W0S4	38.24	25.81	5	Carbamidomethylation	1.00:2.85	30461	FI07208p OS=Drosophila melanogaster OX=7227 GN=miple2 PE=1 SV=1
A0A1W5PXG3	23.13	01.07	8		1.00:2.86	174514	AF4/FMR2 family member lilli OS=Drosophila melanogaster OX=7227 GN=lilli PE=4 SV=1
M9PCF6	23.13	01.07	8		1.00:2.86	173034	AF4/FMR2 family member lilli OS=Drosophila melanogaster OX=7227 GN=lilli PE=4 SV=1
X2J6D4	19.25	34.26	4	Carbamidomethylation	1.00:2.86	11735	Cytochrome c proximal, isoform B OS=Drosophila melanogaster OX=7227 GN=Cyt-c-p PE=2 SV=1
Q9VWK3	21.46	24.95	7	Carbamidomethylation	1.00:2.89	50912	GH13361p OS=Drosophila melanogaster OX=7227 GN=Mur18B PE=2 SV=1
Q9VQT8	15.18	50.00	3	Carbamidomethylation	1.00:2.99	8751	Immune induced molecule 33, isoform A OS=Drosophila melanogaster OX=7227 GN=IM33 PE=1 SV=1
Q9V3D9	24.16	35.04	10	Carbamidomethylation	1.00:3.00	55866	Signal recognition particle 54 kDa protein OS=Drosophila melanogaster OX=7227 GN=Srp54k PE=1 SV=1
B9EQP8	39.47	14.77	9	Carbamidomethylation	1.00:3.01	118297	AT19807p OS=Drosophila melanogaster OX=7227 GN=CycT-RB PE=2 SV=1
M9PI89	39.47	18.33	9	Carbamidomethylation	1.00:3.01	94591	Cyclin T, isoform D OS=Drosophila melanogaster OX=7227 GN=CycT PE=1 SV=1
M9PFT9	39.47	14.77	9	Carbamidomethylation	1.00:3.01	118269	Cyclin T, isoform C OS=Drosophila melanogaster OX=7227 GN=CycT PE=1 SV=1
X2JKF2	25.41	09.02	4	Carbamidomethylation	1.00:3.03	78149	Uncharacterized protein, isoform B OS=Drosophila melanogaster OX=7227 GN=Dmel\CG9213 PE=3 SV=1
I7CDY4	53.93	20.52	5		1.00:3.05	38119	FI20725p1 (Fragment) OS=Drosophila melanogaster OX=7227 GN=CG15293-RA PE=2 SV=1
A4VA33	53.93	24.40	5		1.00:3.05	32223	CG15293 protein (Fragment) OS=Drosophila melanogaster OX=7227 GN=CG15293 PE=4 SV=1
Q9V3Y7	53.93	21.32	5		1.00:3.05	36698	Uncharacterized protein, isoform A OS=Drosophila melanogaster OX=7227 GN=BG:DS01759.2 PE=1 SV=1
A4VA32	53.93	24.40	5		1.00:3.05	32207	CG15293 protein (Fragment) OS=Drosophila melanogaster OX=7227 GN=CG15293 PE=4 SV=1
Q8SZD8	21.48	40.72	12	Carbamidomethylation	1.00:3.10	50060	RE03814p OS=Drosophila melanogaster OX=7227 GN=CG10324 PE=2 SV=1
Q9VES0	21.48	33.15	12	Carbamidomethylation	1.00:3.10	61871	FI23980p1 OS=Drosophila melanogaster OX=7227 GN=Dmel\CG10324 PE=1 SV=1
Q7K5N8	20.75	65.64	18	Carbamidomethylation	1.00:3.15	40767	GH01592p OS=Drosophila melanogaster OX=7227 GN=BEST:GH19547 PE=1 SV=1
A1ZAU4	20.75	60.95	18	Carbamidomethylation	1.00:3.15	44059	RH39096p OS=Drosophila melanogaster OX=7227 GN=BEST:GH19547 PE=1 SV=1
Q9VLX2	23.22	01.06	3		1.00:3.17	95922	LD22651p OS=Drosophila melanogaster OX=7227 GN=Dmel\CG7154 PE=1 SV=1
M9PHJ5	30.82	39.69	28	Carbamidomethylation; Oxidation (M)	1.00:3.24	114694	AP-3 complex subunit delta OS=Drosophila melanogaster OX=7227 GN=g PE=1 SV=1
Q86BH6	42.83	21.40	3		1.00:3.26	24502	Z band alternatively spliced PDZ-motif protein 66, isoform I OS=Drosophila melanogaster OX=7227 GN=Zasp66 PE=1 SV=1
Q058U1	42.83	01.12	3		1.00:3.26	41809	IP16036p OS=Drosophila melanogaster OX=7227 GN=Zasp66 PE=1 SV=1
E1JI73	42.83	01.11	3		1.00:3.26	44936	FI20184p1 OS=Drosophila melanogaster OX=7227 GN=Zasp66 PE=1 SV=1
Q95TZ7	42.83	01.11	3		1.00:3.26	44470	GH19182p OS=Drosophila melanogaster OX=7227 GN=Zasp66 PE=1 SV=1
Q9VSN2	42.83	19.25	3		1.00:3.26	27163	HL08110p OS=Drosophila melanogaster OX=7227 GN=Zasp66 PE=1 SV=1
Q8IQB4	42.83	01.10	3		1.00:3.26	47597	Z band alternatively spliced PDZ-motif protein 66, isoform E OS=Drosophila melanogaster OX=7227 GN=Zasp66 PE=1 SV=2
Q960C4	30.44	8.00	8	Carbamidomethylation	1.00:3.38	122729	SD07741p OS=Drosophila melanogaster OX=7227 GN=Srrm234 PE=2 SV=1
Q7YZ99	30.44	8.00	8	Carbamidomethylation	1.00:3.38	122660	Serine-arginine repetitive matrix 2/3/4, isoform A OS=Drosophila melanogaster OX=7227 GN=Srrm234 PE=1 SV=1
Q9W0B0	30.44	01.07	8	Carbamidomethylation	1.00:3.38	127280	Serine-arginine repetitive matrix 2/3/4, isoform C OS=Drosophila melanogaster OX=7227 GN=Srrm234 PE=1 SV=2
A1Z9M5	43.07	01.01	3		1.00:3.51	460959	Uncharacterized protein OS=Drosophila melanogaster OX=7227 GN=Dmel\CG30069 PE=1 SV=1
Q6NNE3	31.86	65.90	8		1.00:3.61	23186	RH35841p (Fragment) OS=Drosophila melanogaster OX=7227 PE=2 SV=1
A0A0B4KEG7	25.60	76.98	4		1.00:3.81	13488	Larval cuticle protein 2, isoform B OS=Drosophila melanogaster OX=7227 GN=Lcp2 PE=4 SV=1
Q9VJ12	17.70	16.91	6	Carbamidomethylation	1.00:3.87	83720	Acinus, isoform A OS=Drosophila melanogaster OX=7227 GN=Acn PE=1 SV=1

## Sheet: Supplementary Data 2 (DB)
Accession (UniProt)	Coverage (%)	#Peptides	PTM	Average Mass	Description
A1Z784	92.06	1269	Amidation; Carbamidomethylation; Oxidation (M)	278596.22	acetyl-CoA carboxylase OS=Drosophila melanogaster OX=7227 GN=ACC PE=1 SV=1
P05661	80.38	511	Amidation; Carbamidomethylation; Oxidation (M)	224465.34	Myosin heavy chain, muscle OS=Drosophila melanogaster OX=7227 GN=Mhc PE=1 SV=4
Q9V496	79.29	520	Amidation; Carbamidomethylation; Oxidation (M)	372676.75	Apolipophorins OS=Drosophila melanogaster OX=7227 GN=apolpp PE=1 SV=2
B7Z001	79.17	459	Amidation; Carbamidomethylation; Oxidation (M)	277999.75	Fatty acid synthase 1, isoform C OS=Drosophila melanogaster OX=7227 GN=FASN1 PE=1 SV=2
Q0E9E2	90.56	452	Amidation; Carbamidomethylation; Oxidation (M)	132674.36	Pyruvate carboxylase OS=Drosophila melanogaster OX=7227 GN=PCB PE=1 SV=1
D1YSG0	56.44	434	Amidation; Carbamidomethylation; Oxidation (M)	1000077.94	Bent, isoform F OS=Drosophila melanogaster OX=7227 GN=bt PE=1 SV=1
Q04691	89.89	378	Amidation; Oxidation (M)	119663.37	Fat-body protein 1 OS=Drosophila melanogaster OX=7227 GN=Fbp1 PE=2 SV=2
P11997	82.25	300	Amidation; Oxidation (M)	93408.21	Larval serum protein 1 gamma chain OS=Drosophila melanogaster OX=7227 GN=Lsp1gamma PE=2 SV=2
Q99323	73.80	286	Amidation; Carbamidomethylation; Oxidation (M)	236643.95	Myosin heavy chain, non-muscle OS=Drosophila melanogaster OX=7227 GN=zip PE=1 SV=2
Q9I7U4	21.55	301	Amidation; Carbamidomethylation; Oxidation (M)	2065765.6	Titin OS=Drosophila melanogaster OX=7227 GN=sls PE=1 SV=3
Q9W4Y3	45.68	253	Amidation; Carbamidomethylation; Oxidation (M)	496944.56	Terribly reduced optic lobes, isoform AT OS=Drosophila melanogaster OX=7227 GN=trol PE=1 SV=4
Q9VU94	57.30	221	Amidation; Carbamidomethylation; Oxidation (M)	426244.8	Hemolectin, isoform A OS=Drosophila melanogaster OX=7227 GN=Hml PE=1 SV=2
P11996	82.76	218	Amidation; Carbamidomethylation; Oxidation (M)	95913.75	Larval serum protein 1 beta chain OS=Drosophila melanogaster OX=7227 GN=Lsp1beta PE=2 SV=3
Q24388	70.76	194	Amidation; Carbamidomethylation; Oxidation (M)	83348516	Larval serum protein 2 OS=Drosophila melanogaster OX=7227 GN=Lsp2 PE=2 SV=2
P53501	98.40	189	Amidation; Carbamidomethylation; Oxidation (M)	41834875	Actin-57B OS=Drosophila melanogaster OX=7227 GN=Act57B PE=1 SV=1
P10981	98.14	177	Amidation; Carbamidomethylation; Oxidation (M)	41801.89	Actin-87E OS=Drosophila melanogaster OX=7227 GN=Act87E PE=1 SV=1
P11995	75.86	175	Amidation; Carbamidomethylation; Oxidation (M)	98867664	Larval serum protein 1 alpha chain OS=Drosophila melanogaster OX=7227 GN=Lsp1alpha PE=2 SV=3
A1ZAU4	84.52	169	Amidation; Carbamidomethylation	44058566	RH39096p OS=Drosophila melanogaster OX=7227 GN=BEST:GH19547 PE=1 SV=1
A1Z713	52.21	191	Amidation; Carbamidomethylation; Oxidation (M)	374545.03	Intermembrane lipid transfer protein Vps13 OS=Drosophila melanogaster OX=7227 GN=Vps13 PE=1 SV=2
O62619	86.68	172	Amidation; Carbamidomethylation; Oxidation (M)	57440367	Pyruvate kinase OS=Drosophila melanogaster OX=7227 GN=PyK PE=2 SV=2
Q24498	41.68	190	Amidation; Carbamidomethylation; Oxidation (M)	581012.06	Ryanodine receptor OS=Drosophila melanogaster OX=7227 GN=RyR PE=1 SV=3
Q9V9T5	79.23	168	Amidation; Carbamidomethylation; Oxidation (M)	76514.88	GM14617p OS=Drosophila melanogaster OX=7227 GN=Mccc1 PE=1 SV=2
P10987	98.40	164	Amidation; Carbamidomethylation; Oxidation (M)	41821836	Actin-5C OS=Drosophila melanogaster OX=7227 GN=Act5C PE=1 SV=4
P02572	97.61	160	Amidation; Carbamidomethylation; Oxidation (M)	41823.81	Actin-42A OS=Drosophila melanogaster OX=7227 GN=Act42A PE=1 SV=3
P13395	64.55	167	Amidation; Carbamidomethylation; Oxidation (M)	278303.0	Spectrin alpha chain OS=Drosophila melanogaster OX=7227 GN=alpha-Spec PE=1 SV=2
P08736	89.85	155	Amidation; Carbamidomethylation; Oxidation (M)	50306.96	Elongation factor 1-alpha 1 OS=Drosophila melanogaster OX=7227 GN=eEF1alpha1 PE=1 SV=2
P48610	90.73	143	Amidation; Carbamidomethylation; Oxidation (M)	39866242	Arginine kinase 1 OS=Drosophila melanogaster OX=7227 GN=Argk1 PE=2 SV=2
Q24560	95.75	144	Amidation; Carbamidomethylation; Oxidation (M)	50147316	Tubulin beta-1 chain OS=Drosophila melanogaster OX=7227 GN=betaTub56D PE=1 SV=2
P83967	92.55	148	Amidation; Carbamidomethylation; Oxidation (M)	41699695	Actin, indirect flight muscle OS=Drosophila melanogaster OX=7227 GN=Act88F PE=1 SV=1
P02574	85.11	145	Amidation; Carbamidomethylation; Oxidation (M)	41786773	Actin, larval muscle OS=Drosophila melanogaster OX=7227 GN=Act79B PE=1 SV=2
P13060	78.67	139	Amidation; Carbamidomethylation; Oxidation (M)	94458.88	Eukaryotic translation elongation factor 2 OS=Drosophila melanogaster OX=7227 GN=eEF2 PE=1 SV=4
Q9VNS3	73.41	130	Amidation; Carbamidomethylation; Oxidation (M)	35898895	RE13370p OS=Drosophila melanogaster OX=7227 GN=Dmel\CG11370 PE=1 SV=1
P06603	87.11	127	Amidation; Carbamidomethylation; Oxidation (M)	49908.43	Tubulin alpha-1 chain OS=Drosophila melanogaster OX=7227 GN=alphaTub84B PE=1 SV=1
M9MRD1	18.44	164	Amidation; Carbamidomethylation; Oxidation (M)	1405147.8	Muscle-specific protein 300 kDa OS=Drosophila melanogaster OX=7227 GN=Msp300 PE=1 SV=1
P11147	92.47	129	Amidation; Carbamidomethylation; Oxidation (M)	71131.36	Heat shock 70 kDa protein cognate 4 OS=Drosophila melanogaster OX=7227 GN=Hsc70-4 PE=1 SV=3
Q7KN85	77.88	127	Amidation; Carbamidomethylation; Oxidation (M)	121405.27	ATP-citrate synthase OS=Drosophila melanogaster OX=7227 GN=ATPCL PE=1 SV=1
P06605	87.11	118	Amidation; Carbamidomethylation; Oxidation (M)	49890395	Tubulin alpha-3 chain OS=Drosophila melanogaster OX=7227 GN=alphaTub84D PE=2 SV=1
P82147	89.84	120	Amidation; Oxidation (M)	21308973	Protein lethal(2)essential for life OS=Drosophila melanogaster OX=7227 GN=l(2)efl PE=1 SV=1
O44081	80.71	120	Amidation; Carbamidomethylation; Oxidation (M)	56830.64	H/ACA ribonucleoprotein complex subunit 4 OS=Drosophila melanogaster OX=7227 GN=Nop60B PE=1 SV=1
E1JGY6	56.72	119	Amidation; Carbamidomethylation	204727.1	Lethal (2) 01289, isoform F OS=Drosophila melanogaster OX=7227 GN=hlk PE=1 SV=1
Q05825	90.10	119	Amidation; Oxidation (M)	54107996	ATP synthase subunit beta, mitochondrial OS=Drosophila melanogaster OX=7227 GN=ATPsynbeta PE=1 SV=3
Q9VEN1	54.48	126	Amidation; Carbamidomethylation; Oxidation (M)	239181.14	Filamin-A OS=Drosophila melanogaster OX=7227 GN=cher PE=1 SV=2
Q9VVU1	79.47	111	Amidation; Carbamidomethylation; Oxidation (M)	45366.13	FI09602p OS=Drosophila melanogaster OX=7227 GN=GH07925p PE=1 SV=1
Q9V9A7	85.47	110	Amidation; Carbamidomethylation; Oxidation (M)	62648.45	Probable methylcrotonoyl-CoA carboxylase beta chain, mitochondrial OS=Drosophila melanogaster OX=7227 GN=Mccc2 PE=2 SV=1
P00334	94.53	111	Amidation; Carbamidomethylation	27761133	Alcohol dehydrogenase OS=Drosophila melanogaster OX=7227 GN=Adh PE=1 SV=2
P37276	31.90	125	Amidation; Carbamidomethylation	530184.25	Dynein heavy chain, cytoplasmic OS=Drosophila melanogaster OX=7227 GN=Dhc64C PE=2 SV=2
P07487	90.96	103	Amidation; Carbamidomethylation; Oxidation (M)	35369.46	Glyceraldehyde-3-phosphate dehydrogenase 2 OS=Drosophila melanogaster OX=7227 GN=Gapdh2 PE=1 SV=2
Q9W0S7	74.51	113	Amidation; Carbamidomethylation	103099.9	Staphylococcal nuclease domain-containing protein 1 OS=Drosophila melanogaster OX=7227 GN=Tudor-SN PE=1 SV=1
Q9VLH9	64.85	109	Amidation; Carbamidomethylation; Oxidation (M)	114946.74	Alpha-mannosidase OS=Drosophila melanogaster OX=7227 GN=LManVI PE=1 SV=2
P54399	92.14	105	Amidation; Carbamidomethylation; Oxidation (M)	55781188	Protein disulfide-isomerase OS=Drosophila melanogaster OX=7227 GN=Pdi PE=2 SV=1
Q9VMD9	50.32	108	Amidation; Oxidation (M)	257445.8	Tiggrin OS=Drosophila melanogaster OX=7227 GN=Tig PE=1 SV=2
P35381	80.80	100	Amidation; Carbamidomethylation; Oxidation (M)	59421.54	ATP synthase subunit alpha, mitochondrial OS=Drosophila melanogaster OX=7227 GN=blw PE=1 SV=2
Q9XTL9	70.14	106	Amidation; Carbamidomethylation; Oxidation (M)	96996.65	Glycogen phosphorylase OS=Drosophila melanogaster OX=7227 GN=GlyP PE=2 SV=2
P02828	77.68	100	Amidation; Carbamidomethylation; Oxidation (M)	81865.43	Heat shock protein 83 OS=Drosophila melanogaster OX=7227 GN=Hsp83 PE=1 SV=1
Q9VZF9	78.95	99	Amidation	24279164	Cuticular protein 64Ad OS=Drosophila melanogaster OX=7227 GN=Cpr64Ad PE=1 SV=2
Q00963	50.68	106	Amidation; Carbamidomethylation	265739.06	Spectrin beta chain OS=Drosophila melanogaster OX=7227 GN=beta-Spec PE=1 SV=2
P35415	72.81	105	Amidation; Carbamidomethylation	102338.13	Paramyosin, long form OS=Drosophila melanogaster OX=7227 GN=Prm PE=1 SV=1
Q26365	94.23	107	Amidation; Carbamidomethylation; Oxidation (M)	34214.63	ADP,ATP carrier protein OS=Drosophila melanogaster OX=7227 GN=sesB PE=2 SV=4
P07486	90.96	96	Amidation; Carbamidomethylation; Oxidation (M)	35350414	Glyceraldehyde-3-phosphate dehydrogenase 1 OS=Drosophila melanogaster OX=7227 GN=Gapdh1 PE=2 SV=2
Q9VIE8	72.17	99	Amidation; Carbamidomethylation; Oxidation (M)	85398.42	Aconitate hydratase, mitochondrial OS=Drosophila melanogaster OX=7227 GN=mAcon1 PE=1 SV=2
O97064	87.96	90	Amidation	19454312	Ccp84Ag OS=Drosophila melanogaster OX=7227 GN=Ccp84Ag PE=1 SV=1
P61857	72.87	96	Amidation; Carbamidomethylation; Oxidation (M)	49869.98	Tubulin beta-2 chain OS=Drosophila melanogaster OX=7227 GN=betaTub85D PE=1 SV=1
Q9VHN7	89.46	94	Amidation; Carbamidomethylation	68031.62	LP07963p OS=Drosophila melanogaster OX=7227 GN=anon-WO0118547.344 PE=1 SV=3
P19351	63.73	98	Amidation; Oxidation (M)	47447.9	Troponin T, skeletal muscle OS=Drosophila melanogaster OX=7227 GN=up PE=1 SV=3
P54362	56.29	88	Amidation; Carbamidomethylation; Oxidation (M)	114845.79	AP-3 complex subunit delta OS=Drosophila melanogaster OX=7227 GN=g PE=1 SV=4
Q9VAC1	87.63	90	Amidation; Carbamidomethylation; Oxidation (M)	51854496	Acetyl-CoA hydrolase OS=Drosophila melanogaster OX=7227 GN=anon-WO0153538.36 PE=1 SV=1
Q9V8R9	60.25	92	Amidation; Carbamidomethylation; Oxidation (M)	184167.73	Protein 4.1 homolog OS=Drosophila melanogaster OX=7227 GN=cora PE=1 SV=1
Q7KN75	59.26	94	Amidation; Carbamidomethylation	144276.33	Dodeca-satellite-binding protein 1, isoform A OS=Drosophila melanogaster OX=7227 GN=Dp1 PE=1 SV=1
Q9VLC5	79.62	84	Amidation; Carbamidomethylation; Oxidation (M)	57019027	Aldehyde dehydrogenase OS=Drosophila melanogaster OX=7227 GN=Aldh PE=1 SV=1
P29844	80.79	90	Amidation; Carbamidomethylation; Oxidation (M)	72260.89	Endoplasmic reticulum chaperone BiP OS=Drosophila melanogaster OX=7227 GN=Hsc70-3 PE=1 SV=2
P29742	47.62	88	Amidation; Carbamidomethylation; Oxidation (M)	191177.42	Clathrin heavy chain OS=Drosophila melanogaster OX=7227 GN=Chc PE=1 SV=1
Q9V521	80.12	88	Amidation; Carbamidomethylation; Oxidation (M)	79284.73	Phenoloxidase 2 OS=Drosophila melanogaster OX=7227 GN=PPO2 PE=1 SV=1
Q9VV75	85.23	82	Amidation; Carbamidomethylation	45415.42	AT02348p OS=Drosophila melanogaster OX=7227 GN=UQCR-C2 PE=1 SV=1
P52034	74.62	83	Amidation; Carbamidomethylation; Oxidation (M)	86648.06	ATP-dependent 6-phosphofructokinase OS=Drosophila melanogaster OX=7227 GN=Pfk PE=2 SV=2
P09180	73.57	86	Amidation; Carbamidomethylation; Oxidation (M)	45025758	60S ribosomal protein L4 OS=Drosophila melanogaster OX=7227 GN=RpL4 PE=1 SV=2
P49455	52.32	83	Amidation; Carbamidomethylation; Oxidation (M)	54585344	Tropomyosin-1, isoforms 33/34 OS=Drosophila melanogaster OX=7227 GN=Tm1 PE=2 SV=2
P22700	53.04	77	Amidation; Carbamidomethylation; Oxidation (M)	111701055	Calcium-transporting ATPase sarcoplasmic/endoplasmic reticulum type OS=Drosophila melanogaster OX=7227 GN=SERCA PE=1 SV=2
Q27331	84.53	78	Amidation; Carbamidomethylation; Oxidation (M)	68301.78	V-type proton ATPase catalytic subunit A isoform 2 OS=Drosophila melanogaster OX=7227 GN=Vha68-2 PE=1 SV=2
P18432	92.34	80	Amidation; Oxidation (M)	23714.4	Myosin regulatory light chain 2 OS=Drosophila melanogaster OX=7227 GN=Mlc2 PE=1 SV=2
P06604	76.61	78	Amidation; Carbamidomethylation; Oxidation (M)	49966594	Tubulin alpha-2 chain OS=Drosophila melanogaster OX=7227 GN=alphaTub85E PE=1 SV=1
Q9VFC7	85.48	79	Amidation; Oxidation (M)	41666676	Mf5 protein OS=Drosophila melanogaster OX=7227 GN=Mf PE=1 SV=2
Q7KN62	79.65	76	Amidation; Carbamidomethylation; Oxidation (M)	88859.39	Transitional endoplasmic reticulum ATPase TER94 OS=Drosophila melanogaster OX=7227 GN=TER94 PE=1 SV=1
Q9VIX7	57.37	78	Amidation	58032215	Fondue, isoform B OS=Drosophila melanogaster OX=7227 GN=fon PE=1 SV=1
M9PB30	01.04	74	Carbamidomethylation	2443391.5	Dumpy, isoform Q OS=Drosophila melanogaster OX=7227 GN=dpy PE=1 SV=1
Q9VXQ5	82.74	78	Amidation; Carbamidomethylation; Oxidation (M)	58246.27	Chaperonin containing TCP1 subunit 6 OS=Drosophila melanogaster OX=7227 GN=CCT6 PE=1 SV=1
P07764	89.75	78	Amidation; Carbamidomethylation; Oxidation (M)	39047.41	Fructose-bisphosphate aldolase OS=Drosophila melanogaster OX=7227 GN=Ald1 PE=1 SV=5
B7Z0E0	71.82	76	Amidation; Carbamidomethylation; Oxidation (M)	53643383	Isocitrate dehydrogenase [NADP] OS=Drosophila melanogaster OX=7227 GN=Idh PE=1 SV=2
O16797	68.27	81	Amidation; Carbamidomethylation; Oxidation (M)	46915812	60S ribosomal protein L3 OS=Drosophila melanogaster OX=7227 GN=RpL3 PE=1 SV=3
Q9VLI0	57.84	77	Amidation; Carbamidomethylation; Oxidation (M)	111868.35	Alpha-mannosidase OS=Drosophila melanogaster OX=7227 GN=LManV PE=1 SV=1
Q9V397	65.26	74	Amidation; Carbamidomethylation; Oxidation (M)	84074.47	enoyl-CoA hydratase OS=Drosophila melanogaster OX=7227 GN=Mtpalpha PE=1 SV=1
A8DZ29	41.38	80	Amidation; Carbamidomethylation; Oxidation (M)	211123.11	Eukaryotic translation initiation factor 4G1, isoform B OS=Drosophila melanogaster OX=7227 GN=eIF4G1 PE=1 SV=1
P28668	45.57	75	Amidation; Carbamidomethylation; Oxidation (M)	189411.84	Bifunctional glutamate/proline--tRNA ligase OS=Drosophila melanogaster OX=7227 GN=GluProRS PE=1 SV=2
Q9W3N9	92.20	74	Amidation; Carbamidomethylation; Oxidation (M)	43470043	LD24105p OS=Drosophila melanogaster OX=7227 GN=Acat1 PE=1 SV=1
Q95028	93.07	75	Amidation; Carbamidomethylation; Oxidation (M)	35536914	L-lactate dehydrogenase OS=Drosophila melanogaster OX=7227 GN=Ldh PE=2 SV=1
Q7KW39	75.19	69	Amidation; Carbamidomethylation; Oxidation (M)	55972.36	Probable methylmalonate-semialdehyde dehydrogenase [acylating], mitochondrial OS=Drosophila melanogaster OX=7227 GN=CG17896 PE=2 SV=1
O96553	62.40	76	Amidation; Carbamidomethylation; Oxidation (M)	103503.77	C-1-tetrahydrofolate synthase, cytoplasmic OS=Drosophila melanogaster OX=7227 GN=pug PE=2 SV=4
Q9VNW6	71.39	71	Amidation; Carbamidomethylation; Oxidation (M)	84092.22	Delta-1-pyrroline-5-carboxylate synthase OS=Drosophila melanogaster OX=7227 GN=P5CS PE=1 SV=1
P08841	75.77	73	Amidation; Carbamidomethylation; Oxidation (M)	50849.21	Tubulin beta-3 chain OS=Drosophila melanogaster OX=7227 GN=betaTub60D PE=2 SV=2
P54385	72.06	70	Amidation; Carbamidomethylation; Oxidation (M)	62536.4	Glutamate dehydrogenase, mitochondrial OS=Drosophila melanogaster OX=7227 GN=Gdh PE=1 SV=2
O97062	89.90	68	Amidation	21339797	Ccp84Ae OS=Drosophila melanogaster OX=7227 GN=Ccp84Ae PE=2 SV=1
P15007	79.00	71	Amidation; Carbamidomethylation; Oxidation (M)	54310035	Enolase OS=Drosophila melanogaster OX=7227 GN=Eno PE=1 SV=2
P30189	53.19	70	Amidation; Carbamidomethylation; Oxidation (M)	111688.18	DNA topoisomerase 1 OS=Drosophila melanogaster OX=7227 GN=Top1 PE=1 SV=1
Q961N0	80.74	67	Amidation; Carbamidomethylation; Oxidation (M)	64664.03	Alpha-Esterase-2, isoform A OS=Drosophila melanogaster OX=7227 GN=alpha-Est2 PE=2 SV=1
Q7K2W6	66.96	70	Amidation; Carbamidomethylation	79091016	GH04080p OS=Drosophila melanogaster OX=7227 GN=PPO1 PE=1 SV=1
Q8MST5	85.12	72	Amidation; Carbamidomethylation; Oxidation (M)	51252484	Tubulin beta chain OS=Drosophila melanogaster OX=7227 GN=betaTub97EF PE=1 SV=1
A8JNU6	50.86	68	Amidation; Carbamidomethylation	122895625	oxoglutarate dehydrogenase (succinyl-transferring) OS=Drosophila melanogaster OX=7227 GN=Ogdh PE=1 SV=1
Q9V3Y5	57.52	66	Amidation; Carbamidomethylation; Oxidation (M)	112697.66	BcDNA.LD23634 OS=Drosophila melanogaster OX=7227 GN=BcDNA.LD23634 PE=1 SV=1
Q9VWH4	81.17	67	Amidation; Carbamidomethylation; Oxidation (M)	40844035	Probable isocitrate dehydrogenase [NAD] subunit alpha, mitochondrial OS=Drosophila melanogaster OX=7227 GN=Idh3a PE=2 SV=1
P18091	63.53	68	Amidation; Carbamidomethylation; Oxidation (M)	107019.31	Alpha-actinin, sarcomeric OS=Drosophila melanogaster OX=7227 GN=Actn PE=1 SV=2
A0A0B4LH29	66.59	69	Amidation	49703152	Uncharacterized protein, isoform B OS=Drosophila melanogaster OX=7227 GN=CG9480 PE=1 SV=1
Q9VGZ3	68.63	73	Amidation; Carbamidomethylation	98578.41	Cytoplasmic aconitate hydratase OS=Drosophila melanogaster OX=7227 GN=Irp-1B PE=1 SV=1
Q9VK69	79.74	66	Amidation; Carbamidomethylation; Oxidation (M)	57116145	T-complex protein 1 subunit delta OS=Drosophila melanogaster OX=7227 GN=CCT4 PE=1 SV=1
Q9VEB1	79.46	64	Amidation; Carbamidomethylation; Oxidation (M)	35317938	Malate dehydrogenase, mitochondrial OS=Drosophila melanogaster OX=7227 GN=Mdh2 PE=1 SV=1
P05303	55.63	70	Amidation; Carbamidomethylation; Oxidation (M)	50662504	Elongation factor 1-alpha 2 OS=Drosophila melanogaster OX=7227 GN=eEF1alpha2 PE=2 SV=2
Q76NR6	87.15	61	Amidation; Carbamidomethylation; Oxidation (M)	35360363	Regucalcin, isoform D OS=Drosophila melanogaster OX=7227 GN=regucalcin PE=1 SV=1
Q9W392	80.75	61	Amidation; Carbamidomethylation	58063855	T-complex protein 1 subunit beta OS=Drosophila melanogaster OX=7227 GN=CCT2 PE=1 SV=2
P13706	92.01	67	Amidation; Carbamidomethylation; Oxidation (M)	39684.16	Glycerol-3-phosphate dehydrogenase [NAD(+)], cytoplasmic OS=Drosophila melanogaster OX=7227 GN=Gpdh1 PE=1 SV=3
O02649	82.20	66	Amidation; Oxidation (M)	60808.96	Heat shock protein 60A OS=Drosophila melanogaster OX=7227 GN=Hsp60A PE=1 SV=3
M9NFH8	38.20	68	Amidation; Carbamidomethylation	232205.42	glutamate synthase (NADH) OS=Drosophila melanogaster OX=7227 GN=GS PE=1 SV=1
P31409	81.63	65	Amidation; Carbamidomethylation	54549418	V-type proton ATPase subunit B OS=Drosophila melanogaster OX=7227 GN=Vha55 PE=2 SV=1
Q9VN25	44.39	67	Amidation; Carbamidomethylation; Oxidation (M)	133879.92	Eukaryotic translation initiation factor 3 subunit A OS=Drosophila melanogaster OX=7227 GN=eIF3a PE=1 SV=1
Q9VP61	68.81	59	Amidation; Carbamidomethylation; Oxidation (M)	75959.53	Acetyl-coenzyme A synthetase OS=Drosophila melanogaster OX=7227 GN=AcCoAS PE=2 SV=1
P41042	79.69	64	Amidation; Carbamidomethylation; Oxidation (M)	29134195	40S ribosomal protein S4 OS=Drosophila melanogaster OX=7227 GN=RpS4 PE=1 SV=2
Q9VAY2	60.23	63	Carbamidomethylation	90238.7	Heat shock protein 83 OS=Drosophila melanogaster OX=7227 GN=Gp93 PE=1 SV=1
Q9VL70	92.46	63	Amidation; Carbamidomethylation; Oxidation (M)	41610016	HL08109p OS=Drosophila melanogaster OX=7227 GN=yip2 PE=1 SV=1
Q9VA91	81.96	58	Amidation	22169934	40S ribosomal protein S7 OS=Drosophila melanogaster OX=7227 GN=RpS7 PE=1 SV=1
Q9VSS2	66.23	61	Amidation; Carbamidomethylation	69008836	Signal recognition particle subunit SRP68 OS=Drosophila melanogaster OX=7227 GN=Srp68 PE=2 SV=1
Q9VQK5	53.47	61	Amidation; Carbamidomethylation; Oxidation (M)	91327.64	LD24714p OS=Drosophila melanogaster OX=7227 GN=Prp40 PE=1 SV=1
Q9VK85	66.07	58	Amidation; Carbamidomethylation; Oxidation (M)	66452.25	Eukaryotic translation release factor 3, isoform A OS=Drosophila melanogaster OX=7227 GN=eRF3 PE=1 SV=1
Q7PLB8	32.54	64	Amidation; Carbamidomethylation; Oxidation (M)	266850.97	Fatty acid synthase 3 OS=Drosophila melanogaster OX=7227 GN=FASN3 PE=1 SV=3
P09491	76.06	60	Amidation; Carbamidomethylation; Oxidation (M)	32980824	Tropomyosin-2 OS=Drosophila melanogaster OX=7227 GN=Tm2 PE=2 SV=1
P14318	85.33	58	Amidation; Carbamidomethylation; Oxidation (M)	20190076	Muscle-specific protein 20 OS=Drosophila melanogaster OX=7227 GN=Mp20 PE=2 SV=2
M9PDW8	16.15	68	Amidation; Carbamidomethylation	580202.44	Uncharacterized protein, isoform T OS=Drosophila melanogaster OX=7227 GN=CG3950 PE=1 SV=1
P48605	81.07	59	Amidation; Carbamidomethylation; Oxidation (M)	59394797	T-complex protein 1 subunit gamma OS=Drosophila melanogaster OX=7227 GN=CCT3 PE=2 SV=2
Q06559	84.96	59	Amidation; Carbamidomethylation; Oxidation (M)	27471057	40S ribosomal protein S3 OS=Drosophila melanogaster OX=7227 GN=RpS3 PE=1 SV=1
Q02748	82.63	60	Amidation; Carbamidomethylation; Oxidation (M)	45878.61	Eukaryotic initiation factor 4A OS=Drosophila melanogaster OX=7227 GN=eIF4A PE=1 SV=3
Q7K3J0	74.36	56	Amidation; Carbamidomethylation	59433094	T-complex protein 1 subunit theta OS=Drosophila melanogaster OX=7227 GN=CCT8 PE=1 SV=1
A1ZAX1	45.05	58	Amidation; Carbamidomethylation; Oxidation (M)	105654.1	Eukaryotic translation initiation factor 3 subunit C OS=Drosophila melanogaster OX=7227 GN=eIF3c PE=1 SV=1
Q8T8W3	73.52	60	Amidation; Carbamidomethylation	61580793	AT21416p OS=Drosophila melanogaster OX=7227 GN=Past1 PE=1 SV=1
Q7K5K3	69.86	56	Amidation; Carbamidomethylation; Oxidation (M)	39351.36	Pyruvate dehydrogenase E1 component subunit beta, mitochondrial OS=Drosophila melanogaster OX=7227 GN=Pdhb PE=1 SV=1
P55830	78.36	58	Amidation; Carbamidomethylation; Oxidation (M)	30340.05	40S ribosomal protein S3a OS=Drosophila melanogaster OX=7227 GN=RpS3A PE=1 SV=4
Q9V3S9	66.22	55	Amidation; Carbamidomethylation; Oxidation (M)	73610.58	Very long-chain-fatty-acid--CoA ligase bubblegum OS=Drosophila melanogaster OX=7227 GN=bgm PE=1 SV=1
A8DYP0	20.53	64	Amidation; Carbamidomethylation; Oxidation (M)	475655.38	Obscurin OS=Drosophila melanogaster OX=7227 GN=Unc-89 PE=1 SV=1
Q23979	51.79	59	Amidation; Carbamidomethylation	118989.59	Unconventional myosin IC OS=Drosophila melanogaster OX=7227 GN=Myo61F PE=1 SV=3
Q9VN21	64.77	53	Amidation; Carbamidomethylation	59742465	LD30155p OS=Drosophila melanogaster OX=7227 GN=lost PE=1 SV=1
A1Z9M5	17.90	53		460959.34	Titin OS=Drosophila melanogaster OX=7227 GN=Sdb PE=1 SV=1
Q9VSA3	66.11	52	Amidation; Carbamidomethylation	45871492	Probable medium-chain specific acyl-CoA dehydrogenase, mitochondrial OS=Drosophila melanogaster OX=7227 GN=CG12262 PE=2 SV=1
Q7KN94	82.12	52	Amidation; Carbamidomethylation; Oxidation (M)	34181277	Electron transfer flavoprotein subunit alpha OS=Drosophila melanogaster OX=7227 GN=wal PE=1 SV=1
Q9VDK7	66.62	50	Amidation; Carbamidomethylation; Oxidation (M)	72851016	Signal recognition particle subunit SRP72 OS=Drosophila melanogaster OX=7227 GN=Srp72 PE=1 SV=1
Q8IQ80	53.47	54	Amidation; Carbamidomethylation; Oxidation (M)	77442.48	GH06117p OS=Drosophila melanogaster OX=7227 GN=pst PE=2 SV=2
P12613	69.66	50	Amidation; Carbamidomethylation; Oxidation (M)	59556957	T-complex protein 1 subunit alpha OS=Drosophila melanogaster OX=7227 GN=CCT1 PE=2 SV=2
P20478	82.93	53	Carbamidomethylation	41304.33	Glutamine synthetase 2 cytoplasmic OS=Drosophila melanogaster OX=7227 GN=Gs2 PE=1 SV=3
Q3YMU0	73.42	51	Amidation; Carbamidomethylation; Oxidation (M)	55370.71	Protein disulfide-isomerase (Fragment) OS=Drosophila melanogaster OX=7227 GN=ERp60 PE=1 SV=1
P31009	72.66	54	Amidation; Carbamidomethylation; Oxidation (M)	28899562	40S ribosomal protein S2 OS=Drosophila melanogaster OX=7227 GN=RpS2 PE=1 SV=2
P32100	75.79	49	Carbamidomethylation	29552.03	60S ribosomal protein L7 OS=Drosophila melanogaster OX=7227 GN=RpL7 PE=1 SV=2
P20477	68.92	53	Amidation; Carbamidomethylation	44395996	Glutamine synthetase 1, mitochondrial OS=Drosophila melanogaster OX=7227 GN=Gs1 PE=2 SV=3
B7Z0B9	44.07	49	Amidation; Carbamidomethylation; Oxidation (M)	121056516	Farmer, isoform H OS=Drosophila melanogaster OX=7227 GN=frm PE=1 SV=1
Q9W401	65.95	55	Amidation; Carbamidomethylation; Oxidation (M)	51574367	Probable citrate synthase, mitochondrial OS=Drosophila melanogaster OX=7227 GN=kdn PE=2 SV=1
P13607	48.90	51	Amidation; Carbamidomethylation; Oxidation (M)	115604.93	Sodium/potassium-transporting ATPase subunit alpha OS=Drosophila melanogaster OX=7227 GN=Atpalpha PE=1 SV=3
Q9VHP0	59.65	57	Amidation; Carbamidomethylation	85081.14	ATP-dependent RNA helicase bel OS=Drosophila melanogaster OX=7227 GN=bel PE=1 SV=1
Q9VG31	51.51	49	Amidation; Carbamidomethylation	84625.85	Malic enzyme OS=Drosophila melanogaster OX=7227 GN=Men PE=1 SV=1
Q9W1H8	65.88	51	Amidation; Carbamidomethylation	50641.32	GH13256p OS=Drosophila melanogaster OX=7227 GN=Mtpbeta PE=1 SV=1
Q94920	85.82	50	Amidation; Oxidation (M)	30550.02	Voltage-dependent anion-selective channel OS=Drosophila melanogaster OX=7227 GN=porin PE=1 SV=3
A1ZBJ2	59.81	48	Carbamidomethylation; Oxidation (M)	68367.66	Uncharacterized protein, isoform B OS=Drosophila melanogaster OX=7227 GN=cg7461 PE=1 SV=2
Q01604	83.37	52	Amidation; Carbamidomethylation; Oxidation (M)	43861754	Phosphoglycerate kinase OS=Drosophila melanogaster OX=7227 GN=Pgk PE=2 SV=2
P07188	85.71	49	Amidation	11857.46	Larval cuticle protein 3 OS=Drosophila melanogaster OX=7227 GN=Lcp3 PE=1 SV=1
Q7KVX1	72.91	49	Amidation; Carbamidomethylation	48876344	Pyruvate dehydrogenase E1 component subunit alpha OS=Drosophila melanogaster OX=7227 GN=Pdha PE=1 SV=1
C0HK92	53.15	55	Amidation; Carbamidomethylation	68642.11	Uncharacterized protein CG45076 OS=Drosophila melanogaster OX=7227 GN=CG45076 PE=1 SV=1
P38979	81.48	50	Amidation; Carbamidomethylation	30228223	40S ribosomal protein SA OS=Drosophila melanogaster OX=7227 GN=sta PE=1 SV=3
P07189	85.71	46	Amidation	11979544	Larval cuticle protein 4 OS=Drosophila melanogaster OX=7227 GN=Lcp4 PE=1 SV=2
Q9W4K1	44.74	51	Amidation; Carbamidomethylation; Oxidation (M)	127136836	AP-3 complex subunit beta OS=Drosophila melanogaster OX=7227 GN=rb PE=1 SV=1
Q9VCI3	70.77	47	Carbamidomethylation	48832582	Lipid storage droplets surface-binding protein 1 OS=Drosophila melanogaster OX=7227 GN=Lsd-1 PE=2 SV=2
Q8T0L3	41.90	50	Amidation; Carbamidomethylation; Oxidation (M)	130758.38	E1 ubiquitin-activating enzyme OS=Drosophila melanogaster OX=7227 GN=Uba1 PE=1 SV=1
O18404	81.96	49	Amidation; Carbamidomethylation; Oxidation (M)	26904988	3-hydroxyacyl-CoA dehydrogenase type-2 OS=Drosophila melanogaster OX=7227 GN=scu PE=1 SV=1
Q9V3U2	85.00	45	Amidation; Carbamidomethylation; Oxidation (M)	17723613	H/ACA ribonucleoprotein complex subunit 2-like protein OS=Drosophila melanogaster OX=7227 GN=NHP2 PE=1 SV=1
P50887	68.56	49	Amidation; Carbamidomethylation; Oxidation (M)	30610584	60S ribosomal protein L22 OS=Drosophila melanogaster OX=7227 GN=RpL22 PE=1 SV=2
Q9VWG3	76.88	47	Amidation; Oxidation (M)	17878.33	40S ribosomal protein S10b OS=Drosophila melanogaster OX=7227 GN=RpS10b PE=1 SV=2
Q9VHL2	72.61	49	Amidation; Carbamidomethylation; Oxidation (M)	59386.66	T-complex protein 1 subunit eta OS=Drosophila melanogaster OX=7227 GN=CCT7 PE=1 SV=2
P17336	70.75	47	Amidation; Carbamidomethylation; Oxidation (M)	57149605	Catalase OS=Drosophila melanogaster OX=7227 GN=Cat PE=1 SV=2
Q9W0B8	42.71	48	Amidation; Carbamidomethylation	139329.3	Coatomer subunit alpha OS=Drosophila melanogaster OX=7227 GN=alphaCOP PE=1 SV=1
Q9VIC9	56.41	47	Carbamidomethylation	100298.27	10-formyltetrahydrofolate dehydrogenase OS=Drosophila melanogaster OX=7227 GN=Dmel\CG8665 PE=1 SV=3
Q9VSL8	25.21	50	Amidation; Carbamidomethylation	306993.8	Rhea, isoform B OS=Drosophila melanogaster OX=7227 GN=rhea PE=1 SV=1
Q8SXQ1	68.33	43	Amidation; Carbamidomethylation	58314.14	aldehyde dehydrogenase (NAD(+)) OS=Drosophila melanogaster OX=7227 GN=Aldh7A1 PE=1 SV=1
A0A0B4K6I6	64.96	45	Amidation; Carbamidomethylation	55454496	Uncharacterized protein, isoform B OS=Drosophila melanogaster OX=7227 GN=CT19744 PE=1 SV=1
C0HL62	82.69	46	Amidation	11266656	Larval cuticle protein 65Ab1 OS=Drosophila melanogaster OX=7227 GN=Lcp65Ab1 PE=1 SV=1
C0HL63	82.69	46	Amidation	11266656	Larval cuticle protein 65Ab2 OS=Drosophila melanogaster OX=7227 GN=Lcp65Ab2 PE=1 SV=1
Q9VA73	64.32	44	Amidation; Carbamidomethylation	76754.11	Calcium-binding mitochondrial carrier protein Aralar1 OS=Drosophila melanogaster OX=7227 GN=aralar1 PE=2 SV=1
P07187	82.54	42	Amidation	13487922	Larval cuticle protein 2 OS=Drosophila melanogaster OX=7227 GN=Lcp2 PE=1 SV=1
Q01989	49.32	51	Amidation; Carbamidomethylation; Oxidation (M)	143298.64	Myosin heavy chain 95F OS=Drosophila melanogaster OX=7227 GN=jar PE=2 SV=4
Q9NJH0	61.72	43	Amidation	48967562	Elongation factor 1-gamma OS=Drosophila melanogaster OX=7227 GN=eEF1gamma PE=2 SV=2
Q0E8E8	80.62	44	Amidation; Carbamidomethylation; Oxidation (M)	38850.39	Phosphate carrier protein, mitochondrial OS=Drosophila melanogaster OX=7227 GN=Mpcp2 PE=1 SV=1
P15357	82.69	44	Amidation; Carbamidomethylation; Oxidation (M)	17939.92	Ubiquitin-40S ribosomal protein S27a OS=Drosophila melanogaster OX=7227 GN=RpS27A PE=1 SV=2
P39018	85.26	44	Amidation; Carbamidomethylation; Oxidation (M)	17291.1	40S ribosomal protein S19a OS=Drosophila melanogaster OX=7227 GN=RpS19a PE=1 SV=3
Q9V3V6	74.07	42	Amidation; Carbamidomethylation; Oxidation (M)	47806727	26S proteasome regulatory complex subunit p50 OS=Drosophila melanogaster OX=7227 GN=Rpt5 PE=1 SV=1
Q9VAJ9	80.13	48	Amidation; Carbamidomethylation; Oxidation (M)	34619305	SD09259p OS=Drosophila melanogaster OX=7227 GN=Dmel\CG1907 PE=1 SV=1
P19889	79.18	46	Amidation; Carbamidomethylation	34202.41	60S acidic ribosomal protein P0 OS=Drosophila melanogaster OX=7227 GN=RpLP0 PE=1 SV=1
Q9VJ43	68.20	42	Amidation; Carbamidomethylation; Oxidation (M)	59007504	Sterol carrier protein 2 OS=Drosophila melanogaster OX=7227 GN=ScpX PE=1 SV=1
Q7KKI0	75.65	46	Amidation; Carbamidomethylation; Oxidation (M)	59278746	T-complex protein 1 subunit epsilon OS=Drosophila melanogaster OX=7227 GN=CCT5 PE=1 SV=1
Q9Y119	58.10	45	Amidation; Carbamidomethylation; Oxidation (M)	91134945	BcDNA.GH08860 OS=Drosophila melanogaster OX=7227 GN=Tps1 PE=1 SV=1
Q8MLY8	61.06	44	Amidation; Carbamidomethylation	23759451	40S ribosomal protein S8 OS=Drosophila melanogaster OX=7227 GN=RpS8 PE=1 SV=1
Q9VM18	88.04	46	Amidation; Carbamidomethylation; Oxidation (M)	31253162	Trehalose 6-phosphate phosphatase OS=Drosophila melanogaster OX=7227 GN=21430192 PE=1 SV=1
P06742	90.97	41	Amidation; Carbamidomethylation; Oxidation (M)	17523889	Myosin light chain alkali OS=Drosophila melanogaster OX=7227 GN=Mlc1 PE=1 SV=4
O61231	67.89	44	Amidation; Carbamidomethylation; Oxidation (M)	25527633	60S ribosomal protein L10 OS=Drosophila melanogaster OX=7227 GN=RpL10 PE=1 SV=1
Q9VXI1	85.40	43	Carbamidomethylation; Oxidation (M)	34786.26	Beta hydroxy acid dehydrogenase 1, isoform A OS=Drosophila melanogaster OX=7227 GN=Had1 PE=1 SV=2
P29845	61.95	47	Amidation; Carbamidomethylation	74066.1	Heat shock 70 kDa protein cognate 5 OS=Drosophila melanogaster OX=7227 GN=Hsc70-5 PE=1 SV=2
Q9VW26	66.36	43	Carbamidomethylation	47311527	Ornithine aminotransferase, mitochondrial OS=Drosophila melanogaster OX=7227 GN=Oat PE=2 SV=1
Q23978	48.57	43	Carbamidomethylation	117095.15	Unconventional myosin ID OS=Drosophila melanogaster OX=7227 GN=Myo31DF PE=1 SV=1
Q7KVQ0	76.79	47	Amidation; Carbamidomethylation	22665008	Probable H/ACA ribonucleoprotein complex subunit 1 OS=Drosophila melanogaster OX=7227 GN=CG4038 PE=2 SV=1
O18640	76.73	43	Carbamidomethylation	35617.99	Guanine nucleotide-binding protein subunit beta-like protein OS=Drosophila melanogaster OX=7227 GN=Rack1 PE=1 SV=2
Q86B94	57.68	42	Amidation; Carbamidomethylation; Oxidation (M)	100258.67	FI19380p1 OS=Drosophila melanogaster OX=7227 GN=mfas PE=1 SV=1
Q94523	57.94	44	Amidation; Carbamidomethylation	72342.94	Succinate dehydrogenase [ubiquinone] flavoprotein subunit, mitochondrial OS=Drosophila melanogaster OX=7227 GN=SdhA PE=2 SV=3
C0HKA1	81.46	41	Amidation; Oxidation (M)	16264732	40S ribosomal protein S14b OS=Drosophila melanogaster OX=7227 GN=RpS14b PE=2 SV=1
C0HKA0	81.46	41	Amidation; Oxidation (M)	16264732	40S ribosomal protein S14a OS=Drosophila melanogaster OX=7227 GN=RpS14a PE=1 SV=1
P46223	57.93	43	Carbamidomethylation	30731799	60S ribosomal protein L7a OS=Drosophila melanogaster OX=7227 GN=RpL7A PE=1 SV=2
Q9VJ44	77.64	41	Amidation; Carbamidomethylation; Oxidation (M)	43904156	SD06839p OS=Drosophila melanogaster OX=7227 GN=Dmel\CG17597 PE=1 SV=2
P02516	94.09	44	Amidation; Carbamidomethylation; Oxidation (M)	20629324	Heat shock protein 23 OS=Drosophila melanogaster OX=7227 GN=Hsp23 PE=2 SV=2
Q9VM12	77.21	45	Amidation; Carbamidomethylation; Oxidation (M)	33935566	MIP26555p1 OS=Drosophila melanogaster OX=7227 GN=Dmel\CG5958 PE=1 SV=1
P47949	96.77	39	Amidation; Carbamidomethylation; Oxidation (M)	17695863	Troponin C, isoform 3 OS=Drosophila melanogaster OX=7227 GN=TpnC73F PE=2 SV=2
Q9VW54	44.94	41	Amidation; Carbamidomethylation; Oxidation (M)	102277664	26S proteasome non-ATPase regulatory subunit 2 OS=Drosophila melanogaster OX=7227 GN=Rpn1 PE=1 SV=2
P36188	62.83	41	Amidation; Carbamidomethylation; Oxidation (M)	30081527	Troponin I OS=Drosophila melanogaster OX=7227 GN=wupA PE=2 SV=3
Q9VVZ6	78.63	39	Amidation	12710.11	GEO09638p1 OS=Drosophila melanogaster OX=7227 GN=Dmel\CG12519 PE=2 SV=2
Q94511	65.80	41	Amidation; Carbamidomethylation	78630.33	NADH-ubiquinone oxidoreductase 75 kDa subunit, mitochondrial OS=Drosophila melanogaster OX=7227 GN=ND-75 PE=2 SV=3
Q8IPY3	72.16	41	Amidation; Carbamidomethylation; Oxidation (M)	48172223	Aspartate aminotransferase OS=Drosophila melanogaster OX=7227 GN=Got2 PE=1 SV=1
Q9VFF0	66.60	41	Amidation; Carbamidomethylation; Oxidation (M)	51874105	GH01077p OS=Drosophila melanogaster OX=7227 GN=UQCR-C1 PE=1 SV=2
P20432	74.16	41	Carbamidomethylation	23866.36	Glutathione S-transferase D1 OS=Drosophila melanogaster OX=7227 GN=GstD1 PE=1 SV=1
P02839	81.54	38	Amidation	13921404	Larval cuticle protein 1 OS=Drosophila melanogaster OX=7227 GN=Lcp1 PE=1 SV=3
Q9V3D9	71.26	41	Carbamidomethylation; Oxidation (M)	55865926	Signal recognition particle 54 kDa protein OS=Drosophila melanogaster OX=7227 GN=Srp54k PE=1 SV=1
Q24325	35.46	40	Amidation; Carbamidomethylation	139499.1	Transcription initiation factor TFIID subunit 2 OS=Drosophila melanogaster OX=7227 GN=Taf2 PE=1 SV=2
Q9VUY9	68.75	41	Amidation; Carbamidomethylation	60766156	Phosphoglucomutase OS=Drosophila melanogaster OX=7227 GN=Pgm1 PE=1 SV=1
Q9V7Y2	59.08	37	Amidation; Carbamidomethylation	60305207	Sphingosine-1-phosphate lyase OS=Drosophila melanogaster OX=7227 GN=Sply PE=1 SV=1
P13469	54.24	40	Amidation; Carbamidomethylation	60309.73	DNA-binding protein modulo OS=Drosophila melanogaster OX=7227 GN=mod PE=1 SV=2
P02518	85.92	39	Amidation; Carbamidomethylation; Oxidation (M)	23616615	Heat shock protein 27 OS=Drosophila melanogaster OX=7227 GN=Hsp27 PE=1 SV=2
Q9W5W8	76.60	37	Amidation; Carbamidomethylation; Oxidation (M)	33818066	RE22677p OS=Drosophila melanogaster OX=7227 GN=Ech1 PE=1 SV=2
P52029	58.24	39	Amidation; Carbamidomethylation; Oxidation (M)	62339074	Glucose-6-phosphate isomerase OS=Drosophila melanogaster OX=7227 GN=Pgi PE=2 SV=2
P19109	53.55	48	Amidation; Carbamidomethylation	78547.69	ATP-dependent RNA helicase p62 OS=Drosophila melanogaster OX=7227 GN=Rm62 PE=1 SV=3
Q9VE00	58.58	42	Amidation; Carbamidomethylation; Oxidation (M)	61776.63	Probable cytochrome P450 12a4, mitochondrial OS=Drosophila melanogaster OX=7227 GN=Cyp12a4 PE=2 SV=2
Q9VKR7	52.48	40	Amidation; Oxidation (M)	80240.94	Uncharacterized protein, isoform B OS=Drosophila melanogaster OX=7227 GN=Dmel\CG7300 PE=1 SV=2
Q9VCK0	51.07	39	Amidation; Carbamidomethylation	63797.59	Eukaryotic translation initiation factor 3 subunit D-1 OS=Drosophila melanogaster OX=7227 GN=eIF3d1 PE=1 SV=1
P21187	63.72	43	Amidation; Carbamidomethylation; Oxidation (M)	69925.41	Polyadenylate-binding protein OS=Drosophila melanogaster OX=7227 GN=pAbp PE=1 SV=3
Q9W0A8	57.40	38	Amidation; Oxidation (M)	29463.2	FI01658p OS=Drosophila melanogaster OX=7227 GN=RpL23A PE=1 SV=1
Q9V405	81.60	36	Amidation; Carbamidomethylation; Oxidation (M)	46998695	26S proteasome regulatory complex subunit p48A OS=Drosophila melanogaster OX=7227 GN=Rpt3 PE=1 SV=1
Q8IQU7	85.27	36	Amidation	12600988	825-Oak OS=Drosophila melanogaster OX=7227 GN=825-Oak PE=4 SV=2
P17704	81.68	43	Amidation; Carbamidomethylation; Oxidation (M)	15284711	40S ribosomal protein S17 OS=Drosophila melanogaster OX=7227 GN=RpS17 PE=1 SV=2
P07701	76.07	36	Amidation; Carbamidomethylation; Oxidation (M)	18820818	Salivary glue protein Sgs-5 OS=Drosophila melanogaster OX=7227 GN=Sgs5 PE=2 SV=1
P29413	63.55	37	Amidation; Carbamidomethylation	46808492	Calreticulin OS=Drosophila melanogaster OX=7227 GN=Calr PE=1 SV=2
Q9V3Z9	70.04	40	Amidation	29702484	HL02234p OS=Drosophila melanogaster OX=7227 GN=Vajk3 PE=2 SV=1
Q7KMQ0	69.98	40	Amidation; Carbamidomethylation	48541.66	26S proteasome regulatory subunit 7 OS=Drosophila melanogaster OX=7227 GN=Rpt1 PE=1 SV=1
Q7JXB5	65.99	39	Amidation; Carbamidomethylation; Oxidation (M)	70672336	phosphoenolpyruvate carboxykinase (GTP) OS=Drosophila melanogaster OX=7227 GN=Pepck2 PE=1 SV=1
M9MSL3	46.17	39	Amidation; Carbamidomethylation	91903086	Hsc70Cb, isoform G OS=Drosophila melanogaster OX=7227 GN=Hsp110 PE=1 SV=1
P91928	48.99	40	Amidation; Carbamidomethylation; Oxidation (M)	82014.25	MICOS complex subunit Mic60 OS=Drosophila melanogaster OX=7227 GN=Mitofilin PE=1 SV=4
Q7PLL6	22.13	47	Amidation; Carbamidomethylation	293910.12	Lethal (3) 80Fj, isoform A OS=Drosophila melanogaster OX=7227 GN=l(3)80Fj PE=1 SV=2
Q9W5R8	65.55	38	Amidation; Carbamidomethylation	34036.91	60S ribosomal protein L5 OS=Drosophila melanogaster OX=7227 GN=RpL5 PE=1 SV=2
P47948	86.45	38	Amidation; Carbamidomethylation; Oxidation (M)	17882889	Troponin C, isoform 2 OS=Drosophila melanogaster OX=7227 GN=TpnC47D PE=2 SV=2
Q07171	44.99	35	Amidation; Carbamidomethylation	88374.51	Gelsolin OS=Drosophila melanogaster OX=7227 GN=Gel PE=1 SV=2
Q8MT18	65.42	40	Amidation; Carbamidomethylation; Oxidation (M)	44431516	RH49423p OS=Drosophila melanogaster OX=7227 GN=Idh3g PE=1 SV=1
Q9VVZ7	70.92	35	Amidation	13642244	GEO07833p1 OS=Drosophila melanogaster OX=7227 GN=Dmel\CG18294 PE=2 SV=2
Q03427	66.99	41	Carbamidomethylation	69859.72	Lamin-C OS=Drosophila melanogaster OX=7227 GN=LamC PE=1 SV=2
Q02645	32.79	39	Amidation; Carbamidomethylation	127939.22	Protein hu-li tai shao OS=Drosophila melanogaster OX=7227 GN=hts PE=1 SV=2
Q9W4N8	73.61	37	Amidation; Carbamidomethylation; Oxidation (M)	29477094	LD30122p OS=Drosophila melanogaster OX=7227 GN=Vap33 PE=1 SV=1
Q9VLB7	67.95	37	Amidation; Carbamidomethylation	49902.96	Rab GDP dissociation inhibitor OS=Drosophila melanogaster OX=7227 GN=Gdi PE=1 SV=1
P41094	70.39	37	Amidation; Carbamidomethylation; Oxidation (M)	17611533	40S ribosomal protein S18 OS=Drosophila melanogaster OX=7227 GN=RpS18 PE=1 SV=1
Q9VB10	80.34	39	Amidation; Carbamidomethylation	44354.07	GH01709p OS=Drosophila melanogaster OX=7227 GN=Hsdl2 PE=1 SV=1
Q8MT58	68.41	38	Amidation; Carbamidomethylation	53163695	Carnosine dipeptidase 2, isoform A OS=Drosophila melanogaster OX=7227 GN=Cndp2 PE=1 SV=1
Q9VXJ0	65.89	40	Amidation; Carbamidomethylation; Oxidation (M)	64073.17	Peroxisomal multifunctional enzyme type 2 OS=Drosophila melanogaster OX=7227 GN=Mfe2 PE=1 SV=1
P48601	74.26	37	Amidation; Carbamidomethylation; Oxidation (M)	49323566	26S proteasome regulatory subunit 4 OS=Drosophila melanogaster OX=7227 GN=Rpt2 PE=1 SV=2
Q7KM15	84.62	37	Amidation; Oxidation (M)	17738031	Transcription factor BTF3 OS=Drosophila melanogaster OX=7227 GN=bic PE=1 SV=1
Q9VV18	68.24	33	Amidation	16630117	Cuticle protein 16.5 OS=Drosophila melanogaster OX=7227 GN=Dmel\CG13047 PE=1 SV=2
A0A0B4KG69	37.67	35	Amidation; Carbamidomethylation; Oxidation (M)	101635.86	ENL/AF9-related, isoform B OS=Drosophila melanogaster OX=7227 GN=ear PE=1 SV=1
Q9VZQ7	50.55	35	Oxidation (M)	101318.27	Kazal-like domain-containing protein OS=Drosophila melanogaster OX=7227 GN=Dmel\CG14961 PE=1 SV=1
Q9VZP5	39.07	40	Amidation; Carbamidomethylation; Oxidation (M)	127203.03	Eukaryotic translation initiation factor 5B OS=Drosophila melanogaster OX=7227 GN=eIF5B PE=1 SV=2
Q7JZW2	69.59	33	Amidation; Oxidation (M)	17037113	40S ribosomal protein S15 OS=Drosophila melanogaster OX=7227 GN=RpS15 PE=1 SV=1
Q8IR57	53.91	35	Amidation	34908918	RE22786p OS=Drosophila melanogaster OX=7227 GN=Dmel\CG32603 PE=1 SV=1
Q9VC18	69.66	37	Amidation; Carbamidomethylation; Oxidation (M)	63323.44	Bifunctional purine biosynthesis protein ATIC OS=Drosophila melanogaster OX=7227 GN=BEST:GH11240 PE=1 SV=1
Q94915	74.62	34	Amidation; Carbamidomethylation	30113295	Rhythmically expressed gene 2 protein OS=Drosophila melanogaster OX=7227 GN=Reg-2 PE=2 SV=1
Q8IQU8	83.62	32	Amidation	11230328	Uncharacterized protein, isoform B OS=Drosophila melanogaster OX=7227 GN=Dmel\CG32214 PE=4 SV=2
Q9V8M5	83.02	35	Amidation; Carbamidomethylation; Oxidation (M)	33883.07	Probable 3-hydroxyisobutyrate dehydrogenase, mitochondrial OS=Drosophila melanogaster OX=7227 GN=CG15093 PE=2 SV=2
Q868Z9	18.67	39	Amidation; Carbamidomethylation; Oxidation (M)	313034.62	Papilin OS=Drosophila melanogaster OX=7227 GN=Ppn PE=1 SV=2
Q94522	82.93	38	Amidation; Carbamidomethylation; Oxidation (M)	34388953	Succinate--CoA ligase [ADP/GDP-forming] subunit alpha, mitochondrial OS=Drosophila melanogaster OX=7227 GN=Scsalpha1 PE=2 SV=3
Q9VGQ1	51.07	33	Amidation; Carbamidomethylation	49924074	Dihydrolipoyllysine-residue succinyltransferase component of 2-oxoglutarate dehydrogenase complex, mitochondrial OS=Drosophila melanogaster OX=7227 GN=alpha-KGDHC PE=1 SV=1
Q94518	71.89	33	Amidation; Oxidation (M)	23020.79	Nascent polypeptide-associated complex subunit alpha OS=Drosophila melanogaster OX=7227 GN=Nacalpha PE=1 SV=2
O97059	82.35	34	Amidation	23068.13	Ccp84Ab OS=Drosophila melanogaster OX=7227 GN=Ccp84Ab PE=4 SV=1
M9PF61	63.43	36	Amidation; Carbamidomethylation	40137355	Aldo-keto reductase 1B, isoform C OS=Drosophila melanogaster OX=7227 GN=Akr1B PE=1 SV=1
O01666	59.60	33	Carbamidomethylation; Oxidation (M)	32871203	ATP synthase subunit gamma, mitochondrial OS=Drosophila melanogaster OX=7227 GN=ATPsyngamma PE=2 SV=2
P48602	46.91	36	Amidation; Carbamidomethylation; Oxidation (M)	68375.83	V-type proton ATPase catalytic subunit A isoform 1 OS=Drosophila melanogaster OX=7227 GN=Vha68-1 PE=2 SV=2
Q9VFV9	76.43	35	Amidation; Carbamidomethylation	45230445	DnaJ-like-2, isoform A OS=Drosophila melanogaster OX=7227 GN=Droj2 PE=1 SV=1
Q9VWI2	40.11	35	Amidation; Carbamidomethylation	103091.96	N(Alpha)-acetyltransferase 15/16, isoform A OS=Drosophila melanogaster OX=7227 GN=Naa15-16 PE=1 SV=1
Q9VLM8	40.48	34	Amidation; Carbamidomethylation	107741.49	Alanine--tRNA ligase, cytoplasmic OS=Drosophila melanogaster OX=7227 GN=AlaRS PE=2 SV=1
Q7JR58	86.10	36	Carbamidomethylation; Oxidation (M)	31582281	Enoyl-CoA hydratase, short chain 1, isoform A OS=Drosophila melanogaster OX=7227 GN=Echs1 PE=1 SV=1
A0A0B4KHF0	67.37	33		26195443	Ferritin OS=Drosophila melanogaster OX=7227 GN=Fer2LCH PE=1 SV=1
Q95TU2	27.01	32	Amidation	112575.23	LD23187p OS=Drosophila melanogaster OX=7227 GN=Dmel\CG6686 PE=1 SV=1
Q9VI25	46.06	34	Carbamidomethylation	81629.23	Neurochondrin homolog OS=Drosophila melanogaster OX=7227 GN=Neurochondrin PE=2 SV=1
Q9VJ28	62.42	36	Amidation; Carbamidomethylation; Oxidation (M)	50127.75	FI05204p OS=Drosophila melanogaster OX=7227 GN=L2HGDH PE=1 SV=1
Q9V3L8	86.83	33	Amidation	21416.42	Ccp84Aa OS=Drosophila melanogaster OX=7227 GN=Ccp84Aa PE=2 SV=1
P29327	51.21	33	Carbamidomethylation; Oxidation (M)	28407432	40S ribosomal protein S6 OS=Drosophila melanogaster OX=7227 GN=RpS6 PE=1 SV=1
Q8SZU0	73.35	34	Amidation; Carbamidomethylation	39787645	GH13879p OS=Drosophila melanogaster OX=7227 GN=Dmel\CG9331 PE=1 SV=1
E1JHT6	56.67	33	Amidation; Carbamidomethylation	65444176	Reticulon-like protein OS=Drosophila melanogaster OX=7227 GN=Rtnl1 PE=1 SV=1
Q00174	15.14	40	Carbamidomethylation	411156.97	Laminin subunit alpha OS=Drosophila melanogaster OX=7227 GN=LanA PE=1 SV=2
Q9W457	52.51	34	Amidation; Carbamidomethylation	58801355	Serine hydroxymethyltransferase OS=Drosophila melanogaster OX=7227 GN=Shmt PE=1 SV=1
P41572	59.04	36	Amidation; Carbamidomethylation; Oxidation (M)	52491.07	6-phosphogluconate dehydrogenase, decarboxylating OS=Drosophila melanogaster OX=7227 GN=Pgd PE=2 SV=1
O97061	76.88	32	Amidation	20822646	Ccp84Ad OS=Drosophila melanogaster OX=7227 GN=Ccp84Ad PE=4 SV=1
Q9VAN7	77.65	35	Carbamidomethylation	28572602	Phosphoglycerate mutase OS=Drosophila melanogaster OX=7227 GN=Pglym78 PE=1 SV=2
Q9VGC5	60.11	33	Amidation; Carbamidomethylation; Oxidation (M)	59244.63	RE54693p OS=Drosophila melanogaster OX=7227 GN=Dmel\CG4830 PE=1 SV=1
A0A0B4K7J2	19.32	40	Carbamidomethylation	298931.12	E3 SUMO-protein ligase RanBP2 OS=Drosophila melanogaster OX=7227 GN=Nup358 PE=1 SV=1
O97125	52.60	39	Amidation; Carbamidomethylation	69743.63	Heat shock protein 68 OS=Drosophila melanogaster OX=7227 GN=Hsp68 PE=1 SV=1
Q9V3G1	55.47	34	Amidation; Carbamidomethylation; Oxidation (M)	27892502	60S ribosomal protein L8 OS=Drosophila melanogaster OX=7227 GN=RpL8 PE=1 SV=1
Q9VVZ4	88.27	33	Amidation	15946185	Calphotin-like OS=Drosophila melanogaster OX=7227 GN=Dmel\CG14095 PE=1 SV=1
O18413	66.17	32	Amidation; Carbamidomethylation; Oxidation (M)	45857367	26S proteasome regulatory subunit 8 OS=Drosophila melanogaster OX=7227 GN=Rpt6 PE=1 SV=2
O62621	44.09	36	Amidation; Carbamidomethylation	102712.97	Coatomer subunit beta' OS=Drosophila melanogaster OX=7227 GN=beta'COP PE=2 SV=2
Q7K485	66.58	33	Amidation; Carbamidomethylation; Oxidation (M)	42472.67	Cathepsin D OS=Drosophila melanogaster OX=7227 GN=cathD PE=1 SV=1
Q9VFC8	39.35	35	Carbamidomethylation; Oxidation (M)	81753.64	Glycogen [starch] synthase OS=Drosophila melanogaster OX=7227 GN=GlyS PE=1 SV=2
P54398	69.92	32	Carbamidomethylation; Oxidation (M)	28998723	Fat body protein 2 OS=Drosophila melanogaster OX=7227 GN=Fbp2 PE=2 SV=2
Q9V4D4	22.62	32	Amidation; Carbamidomethylation; Oxidation (M)	154501.19	Bip2 OS=Drosophila melanogaster OX=7227 GN=Taf3 PE=1 SV=1
Q8MSW0	28.72	32	Carbamidomethylation	141099.1	isoleucine--tRNA ligase OS=Drosophila melanogaster OX=7227 GN=IleRS PE=1 SV=1
Q9VHR8	43.00	36	Amidation; Carbamidomethylation	89194.28	Dipeptidyl peptidase 3 OS=Drosophila melanogaster OX=7227 GN=DppIII PE=2 SV=2
M9NFI9	18.67	34	Amidation; Carbamidomethylation	233440.8	Spinophilin, isoform J OS=Drosophila melanogaster OX=7227 GN=Spn PE=1 SV=1
Q9VXR5	54.17	36	Amidation; Carbamidomethylation	69502055	LD02975p OS=Drosophila melanogaster OX=7227 GN=Dmel\CG9281 PE=1 SV=1
Q7PLC7	45.10	30	Amidation; Carbamidomethylation; Oxidation (M)	78041.67	glutamine--fructose-6-phosphate transaminase (isomerizing) OS=Drosophila melanogaster OX=7227 GN=Gfat1 PE=1 SV=2
Q59DP9	28.76	35	Amidation; Carbamidomethylation	138672.61	Calcium-transporting ATPase OS=Drosophila melanogaster OX=7227 GN=PMCA PE=1 SV=3
A1ZBE9	41.68	33	Carbamidomethylation	112484.03	Methionine--tRNA ligase, cytoplasmic OS=Drosophila melanogaster OX=7227 GN=MetRS PE=1 SV=1
A1Z9J3	01.08	53	Amidation; Carbamidomethylation; Oxidation (M)	989549.2	Short stop, isoform H OS=Drosophila melanogaster OX=7227 GN=shot PE=1 SV=1
P26686	39.36	33	Amidation	42813117	Serine-arginine protein 55 OS=Drosophila melanogaster OX=7227 GN=B52 PE=1 SV=4
Q9VV10	79.82	29	Amidation	10633315	IP20362p OS=Drosophila melanogaster OX=7227 GN=Dmel\CG13068 PE=2 SV=1
Q7KSQ0	66.25	32	Carbamidomethylation; Oxidation (M)	34093.58	LD46175p OS=Drosophila melanogaster OX=7227 GN=sea PE=1 SV=1
P50882	73.16	29	Amidation; Carbamidomethylation; Oxidation (M)	21391924	60S ribosomal protein L9 OS=Drosophila melanogaster OX=7227 GN=RpL9 PE=1 SV=2
P24156	86.96	32	Amidation; Oxidation (M)	30383832	Protein l(2)37Cc OS=Drosophila melanogaster OX=7227 GN=l(2)37Cc PE=2 SV=2
Q8SWS3	84.53	29	Amidation	17337719	RE26528p OS=Drosophila melanogaster OX=7227 GN=BcDNA:RE26528 PE=1 SV=1
P05990	20.55	32	Carbamidomethylation	246672.03	CAD protein OS=Drosophila melanogaster OX=7227 GN=r PE=1 SV=3
Q9VVL7	67.06	30	Amidation; Carbamidomethylation	53084.87	Dihydrolipoyl dehydrogenase OS=Drosophila melanogaster OX=7227 GN=E3 PE=1 SV=1
P82384	78.26	29	Amidation	10236551	Larval cuticle protein 9 OS=Drosophila melanogaster OX=7227 GN=Lcp9 PE=1 SV=2
Q9VKX2	64.09	33	Amidation; Carbamidomethylation	36058523	Malate dehydrogenase OS=Drosophila melanogaster OX=7227 GN=Mdh1 PE=1 SV=2
Q9VHC7	44.46	34	Amidation; Carbamidomethylation; Oxidation (M)	66731234	FI21236p1 OS=Drosophila melanogaster OX=7227 GN=rump PE=1 SV=1
Q23997	58.85	31	Amidation; Carbamidomethylation	50354.41	Imaginal disk growth factor 6 OS=Drosophila melanogaster OX=7227 GN=Idgf6 PE=1 SV=2
Q9V470	68.03	30	Amidation; Carbamidomethylation	45037965	Succinate--CoA ligase [GDP-forming] subunit beta, mitochondrial OS=Drosophila melanogaster OX=7227 GN=ScsbetaG PE=1 SV=1
Q0KHZ6	76.28	29	Amidation; Carbamidomethylation	27217693	Electron transfer flavoprotein subunit beta OS=Drosophila melanogaster OX=7227 GN=Etfb PE=1 SV=1
B7Z002	01.10	44	Amidation; Oxidation (M)	593443.3	Kismet, isoform C OS=Drosophila melanogaster OX=7227 GN=kis PE=1 SV=1
Q24439	87.56	30	Carbamidomethylation	22422.2	ATP synthase subunit O, mitochondrial OS=Drosophila melanogaster OX=7227 GN=ATPsynO PE=2 SV=2
Q9VMV5	23.71	41	Amidation; Carbamidomethylation	193776.9	Viking, isoform A OS=Drosophila melanogaster OX=7227 GN=vkg PE=1 SV=1
Q9VPE2	68.03	33	Amidation; Carbamidomethylation; Oxidation (M)	46821734	NADH dehydrogenase (Ubiquinone) 39 kDa subunit, isoform A OS=Drosophila melanogaster OX=7227 GN=ND-39 PE=1 SV=1
Q8I0G5	41.22	30	Amidation; Carbamidomethylation; Oxidation (M)	97690.42	Coatomer subunit gamma OS=Drosophila melanogaster OX=7227 GN=gammaCOP PE=2 SV=1
P17210	39.90	32	Carbamidomethylation	110399.42	Kinesin heavy chain OS=Drosophila melanogaster OX=7227 GN=Khc PE=1 SV=2
Q960Y8	47.83	33	Amidation	98593.31	Aluminum tubes, isoform G OS=Drosophila melanogaster OX=7227 GN=alt PE=1 SV=1
P41126	61.01	34	Carbamidomethylation; Oxidation (M)	24951.17	60S ribosomal protein L13 OS=Drosophila melanogaster OX=7227 GN=RpL13 PE=1 SV=1
Q9VN44	41.09	33	Amidation; Carbamidomethylation	123561.32	FI07923p OS=Drosophila melanogaster OX=7227 GN=Karybeta3 PE=1 SV=1
Q8SZK9	75.32	30	Amidation; Carbamidomethylation; Oxidation (M)	26347076	HL04814p OS=Drosophila melanogaster OX=7227 GN=slf PE=1 SV=1
Q9VSW1	61.73	33	Amidation; Carbamidomethylation	58752.57	UTP--glucose-1-phosphate uridylyltransferase OS=Drosophila melanogaster OX=7227 GN=UGP PE=1 SV=2
Q9VMA7	31.33	40	Amidation; Carbamidomethylation	159052.31	Transport and Golgi organization protein 1 OS=Drosophila melanogaster OX=7227 GN=Tango1 PE=1 SV=2
Q9W303	58.60	29	Amidation; Carbamidomethylation	48604.15	Chitinase-like protein Idgf4 OS=Drosophila melanogaster OX=7227 GN=Idgf4 PE=2 SV=1
C0HL64	84.76	29	Amidation	11194.4	Larval cuticle protein 65Ag1 OS=Drosophila melanogaster OX=7227 GN=Lcp65Ag1 PE=1 SV=1
C0HL65	84.76	29	Amidation	11194.4	Larval cuticle protein 65Ag2 OS=Drosophila melanogaster OX=7227 GN=Lcp65Ag2 PE=1 SV=1
Q9VJ86	31.59	36	Amidation; Carbamidomethylation	157263.98	Bicoid stability factor OS=Drosophila melanogaster OX=7227 GN=bsf PE=1 SV=2
Q9VLG9	61.41	30	Amidation; Carbamidomethylation; Oxidation (M)	52205.6	Argininosuccinate lyase, isoform B OS=Drosophila melanogaster OX=7227 GN=Argl PE=1 SV=3
Q9VAW3	46.71	27	Amidation; Carbamidomethylation; Oxidation (M)	76539086	glutamine--fructose-6-phosphate transaminase (isomerizing) OS=Drosophila melanogaster OX=7227 GN=Gfat2 PE=1 SV=1
Q9VAI6	79.19	28	Amidation; Carbamidomethylation; Oxidation (M)	17188467	General odorant-binding protein 99b OS=Drosophila melanogaster OX=7227 GN=Obp99b PE=2 SV=1
Q24186	55.70	29	Amidation; Carbamidomethylation; Oxidation (M)	25434316	40S ribosomal protein S5a OS=Drosophila melanogaster OX=7227 GN=RpS5a PE=1 SV=1
Q9VYW4	34.85	30	Amidation; Carbamidomethylation	101543.15	LD04461p OS=Drosophila melanogaster OX=7227 GN=Dmel\CG1703 PE=1 SV=1
Q9VYD9	55.30	31	Carbamidomethylation	64046652	alanine transaminase OS=Drosophila melanogaster OX=7227 GN=ALT PE=1 SV=3
Q7K3N4	55.93	28	Carbamidomethylation	43479152	GH26015p OS=Drosophila melanogaster OX=7227 GN=Dmel\CG8888 PE=1 SV=1
P92177	73.66	28	Amidation; Carbamidomethylation; Oxidation (M)	29798525	14-3-3 protein epsilon OS=Drosophila melanogaster OX=7227 GN=14-3-3epsilon PE=1 SV=2
Q9I7Q6	84.76	27	Amidation	11195386	FI01403p OS=Drosophila melanogaster OX=7227 GN=Lcp65Ag3 PE=1 SV=1
O97159	23.31	31	Amidation; Carbamidomethylation; Oxidation (M)	224200.9	Chromodomain-helicase-DNA-binding protein Mi-2 homolog OS=Drosophila melanogaster OX=7227 GN=Mi-2 PE=1 SV=2
Q9XZ21	16.98	28	Amidation; Carbamidomethylation; Oxidation (M)	139039.06	Something that sticks like glue, isoform A OS=Drosophila melanogaster OX=7227 GN=snama PE=1 SV=1
M9PB21	16.27	42	Amidation; Carbamidomethylation	265970.75	Fatty acid synthase 2, isoform B OS=Drosophila melanogaster OX=7227 GN=FASN2 PE=1 SV=1
Q8I725	64.55	30	Amidation; Carbamidomethylation; Oxidation (M)	38374633	Glyoxylate reductase/hydroxypyruvate reductase OS=Drosophila melanogaster OX=7227 GN=Dmel\CG1236 PE=1 SV=2
Q9VTP4	60.83	28	Amidation; Carbamidomethylation; Oxidation (M)	24273.62	60S ribosomal protein L10a-2 OS=Drosophila melanogaster OX=7227 GN=RpL10Ab PE=1 SV=2
Q9VS34	56.91	28	Carbamidomethylation	21664527	60S ribosomal protein L18 OS=Drosophila melanogaster OX=7227 GN=RpL18 PE=1 SV=1
A1ZA47	13.95	28	Amidation; Carbamidomethylation	238063.19	PDZ and LIM domain protein Zasp OS=Drosophila melanogaster OX=7227 GN=Zasp52 PE=1 SV=2
Q9VIB5	48.60	29	Amidation; Carbamidomethylation	65435824	Carboxylic ester hydrolase OS=Drosophila melanogaster OX=7227 GN=alpha-Est7 PE=1 SV=1
Q24400	57.58	28	Carbamidomethylation	53525543	Muscle LIM protein Mlp84B OS=Drosophila melanogaster OX=7227 GN=Mlp84B PE=1 SV=1
Q9I7J0	74.56	28	Amidation; Carbamidomethylation; Oxidation (M)	19115.75	GH21596p OS=Drosophila melanogaster OX=7227 GN=Dmel\CG5023 PE=1 SV=1
O18332	78.05	29	Amidation; Carbamidomethylation	22762707	FI01544p OS=Drosophila melanogaster OX=7227 GN=Rab1 PE=1 SV=1
Q9VQL1	55.49	31	Amidation; Carbamidomethylation	56455.55	serine--tRNA ligase OS=Drosophila melanogaster OX=7227 GN=SerRS PE=1 SV=1
Q9VEX6	50.00	33	Amidation; Carbamidomethylation; Oxidation (M)	68360.78	ATPase family AAA domain-containing protein 3A homolog OS=Drosophila melanogaster OX=7227 GN=bor PE=1 SV=2
Q95U38	46.52	30	Amidation; Carbamidomethylation; Oxidation (M)	54910812	Succinate--CoA ligase [ADP-forming] subunit beta, mitochondrial OS=Drosophila melanogaster OX=7227 GN=ScsbetaA PE=1 SV=1
P33438	32.26	30	Amidation	118749.27	Glutactin OS=Drosophila melanogaster OX=7227 GN=Glt PE=1 SV=2
P29613	87.45	28	Amidation; Carbamidomethylation	26625504	Triosephosphate isomerase OS=Drosophila melanogaster OX=7227 GN=Tpi PE=1 SV=3
P82712	51.82	30	Carbamidomethylation	60210.6	Probable cytochrome P450 12d1 proximal, mitochondrial OS=Drosophila melanogaster OX=7227 GN=Cyp12d1-p PE=2 SV=3
H9XVM9	41.55	29	Amidation; Carbamidomethylation	101617.12	Uncharacterized protein, isoform L OS=Drosophila melanogaster OX=7227 GN=Dmel\CG1674 PE=1 SV=1
Q9VM14	46.09	32	Carbamidomethylation; Oxidation (M)	54251457	Dihydrolipoyllysine-residue acetyltransferase component of pyruvate dehydrogenase complex, mitochondrial OS=Drosophila melanogaster OX=7227 GN=muc PE=1 SV=1
A1Z9E3	64.01	28	Amidation; Carbamidomethylation	53992457	Elongation factor Tu OS=Drosophila melanogaster OX=7227 GN=mEFTu1 PE=1 SV=1
Q9VSU2	17.55	33	Carbamidomethylation; Oxidation (M)	309061.88	Tequila, isoform G OS=Drosophila melanogaster OX=7227 GN=teq PE=1 SV=4
Q7KUD4	43.29	29	Amidation; Carbamidomethylation	97778484	phospholipase A2 OS=Drosophila melanogaster OX=7227 GN=iPLA2-VIA PE=1 SV=1
P29843	32.92	32	Amidation; Carbamidomethylation; Oxidation (M)	70686.36	Heat shock 70 kDa protein cognate 1 OS=Drosophila melanogaster OX=7227 GN=Hsc70-1 PE=1 SV=1
Q9V434	48.39	27	Amidation; Carbamidomethylation	63931.58	asparagine--tRNA ligase OS=Drosophila melanogaster OX=7227 GN=AsnRS PE=1 SV=1
Q0E9B6	70.32	27	Amidation; Carbamidomethylation; Oxidation (M)	18105277	40S ribosomal protein S11 OS=Drosophila melanogaster OX=7227 GN=RpS11 PE=1 SV=1
Q9VD58	68.11	27	Amidation; Carbamidomethylation; Oxidation (M)	40381535	GH26270p OS=Drosophila melanogaster OX=7227 GN=Idh3b PE=1 SV=1
O96827	81.53	26	Amidation; Carbamidomethylation; Oxidation (M)	24247207	Probable elongation factor 1-beta OS=Drosophila melanogaster OX=7227 GN=eEF1beta PE=1 SV=3
P41093	58.76	31	Carbamidomethylation	21029613	60S ribosomal protein L18a OS=Drosophila melanogaster OX=7227 GN=RpL18A PE=1 SV=1
Q24251	94.94	26	Carbamidomethylation	20200695	ATP synthase subunit d, mitochondrial OS=Drosophila melanogaster OX=7227 GN=ATPsynD PE=2 SV=2
Q95SI7	83.96	27	Amidation; Carbamidomethylation	32293.27	GH23390p OS=Drosophila melanogaster OX=7227 GN=Dmel\CG6028 PE=1 SV=1
P36179	46.53	30	Amidation; Carbamidomethylation	65423906	Serine/threonine-protein phosphatase PP2A 65 kDa regulatory subunit OS=Drosophila melanogaster OX=7227 GN=Pp2A-29B PE=2 SV=4
O96433	22.70	28	Amidation; Carbamidomethylation; Oxidation (M)	118268.94	Cyclin-T OS=Drosophila melanogaster OX=7227 GN=CycT PE=1 SV=2
Q7K0E6	56.31	27	Amidation; Carbamidomethylation	59059137	Aspartate--tRNA ligase, cytoplasmic OS=Drosophila melanogaster OX=7227 GN=AspRS PE=1 SV=1
Q8SZM2	66.30	26	Amidation	28734498	RH04334p OS=Drosophila melanogaster OX=7227 GN=Vajk2 PE=1 SV=1
Q9W237	75.00	28	Amidation; Carbamidomethylation	16774652	40S ribosomal protein S16 OS=Drosophila melanogaster OX=7227 GN=RpS16 PE=1 SV=1
A1ZAB5	28.11	31	Amidation; Carbamidomethylation	160851.83	Protein clueless OS=Drosophila melanogaster OX=7227 GN=clu PE=1 SV=1
P25007	66.08	26	Amidation; Carbamidomethylation; Oxidation (M)	24666174	Peptidyl-prolyl cis-trans isomerase OS=Drosophila melanogaster OX=7227 GN=Cyp1 PE=1 SV=2
Q9W414	68.51	30	Amidation; Carbamidomethylation; Oxidation (M)	44911.07	Regulatory particle triple-A ATPase 4 OS=Drosophila melanogaster OX=7227 GN=Rpt4 PE=1 SV=3
Q9VVZ5	57.38	24	Amidation	12010263	IP20469p OS=Drosophila melanogaster OX=7227 GN=Dmel\CG14096 PE=2 SV=1
Q0KI98	59.07	29	Amidation; Carbamidomethylation; Oxidation (M)	47971027	tryptophan--tRNA ligase OS=Drosophila melanogaster OX=7227 GN=TrpRS PE=1 SV=1
P46150	36.68	28	Amidation	68141.25	Moesin/ezrin/radixin homolog 1 OS=Drosophila melanogaster OX=7227 GN=Moe PE=1 SV=2
P48159	78.57	28	Amidation; Carbamidomethylation; Oxidation (M)	14936542	60S ribosomal protein L23 OS=Drosophila melanogaster OX=7227 GN=RpL23 PE=1 SV=2
Q08473	51.74	26	Carbamidomethylation	36184312	RNA-binding protein squid OS=Drosophila melanogaster OX=7227 GN=sqd PE=1 SV=3
P55841	63.86	27		19173533	60S ribosomal protein L14 OS=Drosophila melanogaster OX=7227 GN=RpL14 PE=1 SV=1
P54611	68.58	26	Amidation; Carbamidomethylation	26082064	V-type proton ATPase subunit E OS=Drosophila melanogaster OX=7227 GN=Vha26 PE=1 SV=1
Q9V9W3	54.58	28	Amidation; Carbamidomethylation	29736316	60S ribosomal protein L6 OS=Drosophila melanogaster OX=7227 GN=RpL6 PE=1 SV=1
A0A0B4KFE4	45.33	27	Amidation; Carbamidomethylation	81814.73	Acyl-CoA synthetase long-chain, isoform J OS=Drosophila melanogaster OX=7227 GN=Acsl PE=1 SV=1
Q8T3U2	55.94	24	Amidation	16016638	40S ribosomal protein S23 OS=Drosophila melanogaster OX=7227 GN=RpS23 PE=1 SV=1
P29310	70.16	24	Amidation; Carbamidomethylation; Oxidation (M)	28227566	14-3-3 protein zeta OS=Drosophila melanogaster OX=7227 GN=14-3-3zeta PE=1 SV=1
P91929	50.37	27	Amidation; Carbamidomethylation; Oxidation (M)	46897582	NADH dehydrogenase [ubiquinone] 1 alpha subcomplex subunit 10, mitochondrial OS=Drosophila melanogaster OX=7227 GN=ND-42 PE=1 SV=2
P55935	63.59	32		22623447	40S ribosomal protein S9 OS=Drosophila melanogaster OX=7227 GN=RpS9 PE=1 SV=2
P35421	29.54	31	Amidation; Carbamidomethylation	148085.42	Phosphoribosylformylglycinamidine synthase OS=Drosophila melanogaster OX=7227 GN=Pfas PE=1 SV=2
X2JAG8	28.18	27	Amidation; Carbamidomethylation	104625.92	Serine/threonine-protein kinase PRP4 homolog OS=Drosophila melanogaster OX=7227 GN=Prp4k PE=1 SV=1
P48809	53.44	26	Amidation; Carbamidomethylation	44769836	Heterogeneous nuclear ribonucleoprotein 27C OS=Drosophila melanogaster OX=7227 GN=Hrb27C PE=1 SV=2
A0A0B4KEJ7	49.53	24	Amidation; Carbamidomethylation	58066344	Coronin OS=Drosophila melanogaster OX=7227 GN=coro PE=1 SV=1
Q8IR01	48.17	26	Amidation	39766633	LD43171p OS=Drosophila melanogaster OX=7227 GN=Dmel\CG32564 PE=2 SV=1
A8JNJ6	01.10	35	Amidation	497553.6	Karst, isoform E OS=Drosophila melanogaster OX=7227 GN=kst PE=1 SV=2
Q9V5P6	100.0	26	Amidation; Oxidation (M)	76338125	H/ACA ribonucleoprotein complex subunit 3 OS=Drosophila melanogaster OX=7227 GN=CG7637 PE=2 SV=1
Q9I7S8	59.44	26	Carbamidomethylation	47281.48	Bifunctional phosphoribosylaminoimidazole carboxylase/phosphoribosylaminoimidazole succinocarboxamide synthetase OS=Drosophila melanogaster OX=7227 GN=Paics PE=1 SV=2
A1ZAA5	51.49	26	Carbamidomethylation	48579367	Glutamate oxaloacetate transaminase 1, isoform B OS=Drosophila melanogaster OX=7227 GN=Got1 PE=1 SV=1
Q24208	54.53	29	Carbamidomethylation	51484754	Eukaryotic translation initiation factor 2 subunit 3 OS=Drosophila melanogaster OX=7227 GN=eIF2gamma PE=2 SV=1
P08928	48.71	28	Amidation	71300.21	Lamin Dm0 OS=Drosophila melanogaster OX=7227 GN=Lam PE=1 SV=4
Q9VV23	46.45	22	Amidation	15631271	LP19160p OS=Drosophila melanogaster OX=7227 GN=Dmel\CG13044 PE=2 SV=1
Q9VD29	69.95	27	Carbamidomethylation	21811102	RE74312p OS=Drosophila melanogaster OX=7227 GN=Sar1 PE=1 SV=1
P15215	24.89	26	Carbamidomethylation	182339.28	Laminin subunit gamma-1 OS=Drosophila melanogaster OX=7227 GN=LanB2 PE=2 SV=2
Q0E940	38.99	28	Amidation; Carbamidomethylation	80441.48	Eukaryotic translation initiation factor 3 subunit B OS=Drosophila melanogaster OX=7227 GN=eIF3b PE=1 SV=1
Q9VQE0	40.00	27	Amidation; Carbamidomethylation	82566.36	Dynamin-1-like protein OS=Drosophila melanogaster OX=7227 GN=Drp1 PE=1 SV=1
Q9GU68	69.81	25	Amidation; Carbamidomethylation	17591074	Eukaryotic translation initiation factor 5A OS=Drosophila melanogaster OX=7227 GN=eEF5 PE=2 SV=2
Q9V3W7	52.55	27	Amidation; Carbamidomethylation	28350078	Splicing factor, arginine/serine-rich 1 OS=Drosophila melanogaster OX=7227 GN=SF2 PE=1 SV=1
Q9VM69	46.58	23	Amidation; Carbamidomethylation	57170984	CG10206-PA OS=Drosophila melanogaster OX=7227 GN=nop5 PE=1 SV=2
Q9VH09	36.04	30	Carbamidomethylation	109713.8	Glycine cleavage system P protein OS=Drosophila melanogaster OX=7227 GN=Dmel\CG3999 PE=1 SV=1
A8DYI6	64.20	27	Carbamidomethylation	37280117	Prohibitin OS=Drosophila melanogaster OX=7227 GN=Phb2 PE=1 SV=1
Q9VZS5	63.19	27	Amidation	16028.92	60S ribosomal protein L28 OS=Drosophila melanogaster OX=7227 GN=RpL28 PE=1 SV=1
Q9VBP6	52.46	25	Carbamidomethylation	54974.01	Succinate-semialdehyde dehydrogenase OS=Drosophila melanogaster OX=7227 GN=Ssadh PE=1 SV=1
Q9VZI1	70.74	23	Amidation; Carbamidomethylation	20644309	Transgelin OS=Drosophila melanogaster OX=7227 GN=Chd64 PE=1 SV=2
Q9V3P6	27.75	28	Amidation; Carbamidomethylation	113198.6	26S proteasome non-ATPase regulatory subunit 1 OS=Drosophila melanogaster OX=7227 GN=Rpn2 PE=1 SV=1
Q9VY87	50.59	24	Amidation; Carbamidomethylation	37424023	Cathepsin B1, isoform A OS=Drosophila melanogaster OX=7227 GN=CtsB PE=1 SV=1
Q8SWU7	55.42	26	Amidation	44910434	Obg-like ATPase 1 OS=Drosophila melanogaster OX=7227 GN=CG1354 PE=1 SV=1
P48149	80.00	23	Amidation; Carbamidomethylation; Oxidation (M)	14771441	40S ribosomal protein S15Aa OS=Drosophila melanogaster OX=7227 GN=RpS15Aa PE=1 SV=2
Q9VZ23	78.24	24	Amidation; Carbamidomethylation; Oxidation (M)	24708396	GTP-binding nuclear protein Ran OS=Drosophila melanogaster OX=7227 GN=Ran PE=1 SV=1
A1Z7Z4	66.38	23	Amidation	24219744	Uncharacterized protein, isoform B OS=Drosophila melanogaster OX=7227 GN=Dmel\CG1648 PE=1 SV=1
Q9VE01	51.49	26		61355297	Probable cytochrome P450 12a5, mitochondrial OS=Drosophila melanogaster OX=7227 GN=Cyp12a5 PE=2 SV=1
Q9VA02	33.95	27	Carbamidomethylation	103635336	Probable 2-oxoglutarate dehydrogenase E1 component DHKTD1 homolog, mitochondrial OS=Drosophila melanogaster OX=7227 GN=CG1544 PE=2 SV=2
Q9W555	50.75	26		57904.72	Coatomer subunit delta OS=Drosophila melanogaster OX=7227 GN=deltaCOP PE=1 SV=1
P08570	73.21	23	Amidation	11512924	60S acidic ribosomal protein P1 OS=Drosophila melanogaster OX=7227 GN=RpLP1 PE=1 SV=2
O96299	59.44	22	Amidation; Carbamidomethylation	38661754	Sorbitol dehydrogenase OS=Drosophila melanogaster OX=7227 GN=Sodh2 PE=1 SV=1
A0A0B4KF06	26.82	23	Carbamidomethylation	118792.63	Valine--tRNA ligase OS=Drosophila melanogaster OX=7227 GN=ValRS PE=1 SV=1
Q9W4U2	78.31	22	Amidation; Carbamidomethylation; Oxidation (M)	26213143	RH09070p OS=Drosophila melanogaster OX=7227 GN=BcDNA:RH09070 PE=1 SV=2
Q03334	58.94	22		17178326	40S ribosomal protein S13 OS=Drosophila melanogaster OX=7227 GN=RpS13 PE=1 SV=3
P17276	52.88	22	Amidation; Carbamidomethylation	51660426	Protein henna OS=Drosophila melanogaster OX=7227 GN=Hn PE=2 SV=3
P52302	48.70	22	Carbamidomethylation	67144.4	Protein lethal(3)malignant blood neoplasm 1 OS=Drosophila melanogaster OX=7227 GN=l(3)mbn PE=2 SV=2
Q9VMN5	30.56	26	Oxidation (M)	61587207	60 kDa heat shock protein homolog 2, mitochondrial OS=Drosophila melanogaster OX=7227 GN=Hsp60C PE=2 SV=2
Q9VD01	73.86	22	Amidation	19608285	LP12095p OS=Drosophila melanogaster OX=7227 GN=Pebp1 PE=1 SV=1
Q9VVU2	75.17	26	Oxidation (M)	17281162	GEO07453p1 OS=Drosophila melanogaster OX=7227 GN=RpL26 PE=1 SV=1
Q9VUQ5	24.71	22	Carbamidomethylation	136849.98	Protein argonaute-2 OS=Drosophila melanogaster OX=7227 GN=AGO2 PE=1 SV=3
X2JEM2	01.11	24	Amidation; Carbamidomethylation	256011.23	Secretory 16, isoform I OS=Drosophila melanogaster OX=7227 GN=Sec16 PE=1 SV=1
Q9VU43	26.73	31	Amidation; Carbamidomethylation; Oxidation (M)	107593.17	FI04407p OS=Drosophila melanogaster OX=7227 GN=Srrm1 PE=1 SV=1
Q9VES0	38.67	23	Amidation; Carbamidomethylation; Oxidation (M)	61871.36	FI23980p1 OS=Drosophila melanogaster OX=7227 GN=Dmel\CG10324 PE=1 SV=1
P25161	48.58	27	Amidation; Carbamidomethylation	56004168	Probable 26S proteasome non-ATPase regulatory subunit 3 OS=Drosophila melanogaster OX=7227 GN=Rpn3 PE=2 SV=1
Q0KIE7	20.66	27	Carbamidomethylation	170168.31	Ankyrin, isoform B OS=Drosophila melanogaster OX=7227 GN=Ank PE=1 SV=1
Q9VNE9	49.76	22	Carbamidomethylation	23646994	60S ribosomal protein L13a OS=Drosophila melanogaster OX=7227 GN=RpL13A PE=1 SV=1
Q9VJ39	47.08	26	Carbamidomethylation	76881.46	Leukotriene A(4) hydrolase OS=Drosophila melanogaster OX=7227 GN=pepCG10602 PE=1 SV=4
Q9VE75	29.38	24	Amidation; Carbamidomethylation; Oxidation (M)	94848.9	V-type proton ATPase subunit a OS=Drosophila melanogaster OX=7227 GN=Vha100-2 PE=1 SV=2
Q95029	46.63	21	Carbamidomethylation	41600773	Cathepsin L OS=Drosophila melanogaster OX=7227 GN=Cp1 PE=2 SV=2
Q9W1B9	72.12	23	Amidation; Carbamidomethylation	17673617	60S ribosomal protein L12 OS=Drosophila melanogaster OX=7227 GN=RpL12 PE=1 SV=1
Q9W2X6	87.26	21	Amidation	16727924	ATP synthase, delta subunit, isoform A OS=Drosophila melanogaster OX=7227 GN=ATPsyndelta PE=1 SV=1
P48588	65.81	23		13201493	40S ribosomal protein S25 OS=Drosophila melanogaster OX=7227 GN=RpS25 PE=1 SV=3
Q9VRP2	56.78	24	Amidation; Carbamidomethylation; Oxidation (M)	42773.26	Uncharacterized protein, isoform A OS=Drosophila melanogaster OX=7227 GN=BEST:CK00496 PE=1 SV=1
Q9VSD6	20.11	21	Carbamidomethylation; Oxidation (M)	119310.62	D-Importin 7/RanBP7 OS=Drosophila melanogaster OX=7227 GN=msk PE=1 SV=1
Q7JWF1	45.36	23	Carbamidomethylation	65988.1	Electron transfer flavoprotein-ubiquinone oxidoreductase OS=Drosophila melanogaster OX=7227 GN=Etf-QO PE=1 SV=1
Q9VL18	76.95	27	Amidation; Carbamidomethylation	28934658	Probable elongation factor 1-delta OS=Drosophila melanogaster OX=7227 GN=eEF1delta PE=1 SV=1
Q27580	48.38	20	Amidation; Carbamidomethylation; Oxidation (M)	47366.46	Adenosylhomocysteinase OS=Drosophila melanogaster OX=7227 GN=Ahcy PE=1 SV=2
M9NFP8	01.12	24	Amidation	285797.25	Uncharacterized protein, isoform H OS=Drosophila melanogaster OX=7227 GN=CG17926 PE=1 SV=1
P54357	85.03	21	Amidation; Carbamidomethylation	16613.45	Myosin-2 essential light chain OS=Drosophila melanogaster OX=7227 GN=Mlc-c PE=1 SV=1
Q9Y112	56.01	22	Carbamidomethylation	36312.47	BcDNA.GH10614 OS=Drosophila melanogaster OX=7227 GN=Dmel\CG10863 PE=1 SV=1
P48148	76.56	23	Amidation; Carbamidomethylation; Oxidation (M)	21723172	Ras-like GTP-binding protein Rho1 OS=Drosophila melanogaster OX=7227 GN=Rho1 PE=1 SV=1
Q9VCV4	26.16	25	Carbamidomethylation	98803.62	Cytoplasmic aconitate hydratase OS=Drosophila melanogaster OX=7227 GN=Irp-1A PE=1 SV=1
O02195	76.99	21	Amidation; Carbamidomethylation; Oxidation (M)	36159508	Eukaryotic translation initiation factor 3 subunit I OS=Drosophila melanogaster OX=7227 GN=eIF3i PE=1 SV=1
Q9V7N5	25.48	26	Amidation; Carbamidomethylation	92390.22	V-type proton ATPase subunit C OS=Drosophila melanogaster OX=7227 GN=Vha44 PE=2 SV=5
Q9VEV3	67.68	21	Amidation; Carbamidomethylation	29401555	LP07287p OS=Drosophila melanogaster OX=7227 GN=Dmel\CG14894 PE=1 SV=2
Q8INK3	58.60	22		17137363	Fatty acid binding protein, isoform C OS=Drosophila melanogaster OX=7227 GN=fabp PE=1 SV=1
P36241	46.80	23	Oxidation (M)	23998412	60S ribosomal protein L19 OS=Drosophila melanogaster OX=7227 GN=RpL19 PE=1 SV=2
Q11002	38.89	22	Carbamidomethylation	93962.57	Calpain-A OS=Drosophila melanogaster OX=7227 GN=CalpA PE=1 SV=2
P08120	22.37	38	Amidation; Carbamidomethylation; Oxidation (M)	174300.31	Collagen alpha-1(IV) chain OS=Drosophila melanogaster OX=7227 GN=Col4a1 PE=1 SV=3
Q9W058	50.00	20	Amidation; Carbamidomethylation	54904.47	Succinyl-CoA:3-ketoacid-coenzyme A transferase, mitochondrial OS=Drosophila melanogaster OX=7227 GN=SCOT PE=1 SV=1
Q9VBD8	58.08	20	Amidation	24455074	RT02919p OS=Drosophila melanogaster OX=7227 GN=TwdlO PE=2 SV=1
Q9VU58	73.26	20		9411922	Neuropeptide-like 2 OS=Drosophila melanogaster OX=7227 GN=Nplp2 PE=1 SV=1
Q7JWQ7	43.39	19	Amidation; Carbamidomethylation	48786637	RE01730p OS=Drosophila melanogaster OX=7227 GN=Swim PE=1 SV=1
Q9W5U2	13.82	23	Carbamidomethylation	258777.34	Probable chitinase 10 OS=Drosophila melanogaster OX=7227 GN=Cht10 PE=2 SV=2
Q9V3P0	65.98	21	Amidation; Carbamidomethylation	21737.93	Peroxiredoxin 1 OS=Drosophila melanogaster OX=7227 GN=Jafrac1 PE=1 SV=1
P15348	20.11	24	Amidation; Carbamidomethylation; Oxidation (M)	164395.84	DNA topoisomerase 2 OS=Drosophila melanogaster OX=7227 GN=Top2 PE=1 SV=1
P45437	28.94	19	Amidation	107406.8	Coatomer subunit beta OS=Drosophila melanogaster OX=7227 GN=betaCOP PE=2 SV=2
Q9V9M7	61.64	24	Carbamidomethylation	18475734	60S ribosomal protein L21 OS=Drosophila melanogaster OX=7227 GN=RpL21 PE=1 SV=1
O17445	46.08	22	Carbamidomethylation	24325344	60S ribosomal protein L15 OS=Drosophila melanogaster OX=7227 GN=RpL15 PE=1 SV=1
Q9VKB0	38.02	25	Carbamidomethylation	85978.12	threonine--tRNA ligase OS=Drosophila melanogaster OX=7227 GN=ThrRS PE=1 SV=2
Q9VWC8	40.00	25	Amidation; Carbamidomethylation	75301.0	LD11581p OS=Drosophila melanogaster OX=7227 GN=Abcd3 PE=1 SV=2
Q9VIW7	50.79	21	Amidation; Carbamidomethylation	55916273	RNA-splicing ligase RtcB homolog OS=Drosophila melanogaster OX=7227 GN=RtcB PE=2 SV=1
O77460	63.61	21	Amidation; Carbamidomethylation	37939117	Inorganic pyrophosphatase OS=Drosophila melanogaster OX=7227 GN=Nurf-38 PE=1 SV=3
Q9W1V3	58.43	25	Amidation; Carbamidomethylation; Oxidation (M)	34636875	rRNA 2'-O-methyltransferase fibrillarin OS=Drosophila melanogaster OX=7227 GN=Fib PE=2 SV=1
A0A0C4DHC8	40.96	19	Amidation; Carbamidomethylation; Oxidation (M)	63039.23	Aldehyde dehydrogenase type III, isoform Q OS=Drosophila melanogaster OX=7227 GN=Aldh-III PE=1 SV=1
Q9VBX3	40.63	23	Carbamidomethylation	48705.48	Vig2, isoform B OS=Drosophila melanogaster OX=7227 GN=vig2 PE=1 SV=2
A1Z6L9	37.77	24	Amidation; Carbamidomethylation; Oxidation (M)	77963.04	FI21274p1 OS=Drosophila melanogaster OX=7227 GN=Trap1 PE=1 SV=1
C0HK95	93.89	19	Carbamidomethylation	14371.35	Protein anoxia up-regulated OS=Drosophila melanogaster OX=7227 GN=fau PE=2 SV=1
Q9VJY6	51.61	21	Carbamidomethylation; Oxidation (M)	17519873	60S ribosomal protein L24 OS=Drosophila melanogaster OX=7227 GN=RpL24 PE=1 SV=1
Q94516	56.38	22	Amidation; Carbamidomethylation	27357613	ATP synthase subunit b, mitochondrial OS=Drosophila melanogaster OX=7227 GN=ATPsynB PE=2 SV=2
Q7K274	41.39	19	Amidation; Carbamidomethylation	44172684	LD15586p OS=Drosophila melanogaster OX=7227 GN=l(2)k09913 PE=1 SV=1
Q9VU68	48.52	22	Amidation; Carbamidomethylation	66549914	Actin-interacting protein 1 OS=Drosophila melanogaster OX=7227 GN=flr PE=2 SV=1
Q94514	69.13	20		16622082	Cytochrome c oxidase subunit 5A, mitochondrial OS=Drosophila melanogaster OX=7227 GN=COX5A PE=2 SV=2
P53777	77.17	19	Carbamidomethylation	9958.37	Muscle LIM protein 1 OS=Drosophila melanogaster OX=7227 GN=Mlp60A PE=2 SV=1
Q9VGU6	73.61	21	Carbamidomethylation	24145156	GTP:AMP phosphotransferase, mitochondrial OS=Drosophila melanogaster OX=7227 GN=Ak3 PE=1 SV=1
Q9W5R5	33.44	21	Amidation; Carbamidomethylation	100929.48	LD47843p OS=Drosophila melanogaster OX=7227 GN=Slmap PE=1 SV=2
Q9V426	46.12	22	Amidation	52708.41	LD07162p OS=Drosophila melanogaster OX=7227 GN=vig PE=1 SV=1
Q9VDZ7	39.65	18	Carbamidomethylation	52875.4	Mitochondrial import inner membrane translocase subunit TIM44 OS=Drosophila melanogaster OX=7227 GN=CG117799 PE=1 SV=1
Q9VBE2	46.53	20	Amidation	28668.8	RE40518p OS=Drosophila melanogaster OX=7227 GN=TwdlM PE=1 SV=1
Q9VIH3	27.99	21	Carbamidomethylation	98776.0	Microsomal triacylglycerol transfer protein OS=Drosophila melanogaster OX=7227 GN=Mtp PE=1 SV=2
P13496	24.11	24	Amidation	141217.72	Dynactin subunit 1 OS=Drosophila melanogaster OX=7227 GN=DCTN1-p150 PE=1 SV=2
Q9VAW5	20.26	22	Amidation; Oxidation (M)	178144.78	La-related protein 1 OS=Drosophila melanogaster OX=7227 GN=larp PE=1 SV=5
Q9VRL0	59.61	21	Amidation	33764.23	Cytochrome c1, isoform A OS=Drosophila melanogaster OX=7227 GN=Cyt-c1 PE=1 SV=1
Q9VBN5	62.22	21		15902944	60S ribosomal protein L27 OS=Drosophila melanogaster OX=7227 GN=RpL27 PE=1 SV=1
Q9U915	67.08	23	Amidation; Carbamidomethylation	26542514	Adenylate kinase OS=Drosophila melanogaster OX=7227 GN=Adk2 PE=1 SV=1
Q9VUK8	30.33	21	Carbamidomethylation	85191.82	Glycine--tRNA ligase OS=Drosophila melanogaster OX=7227 GN=GlyRS PE=1 SV=1
P46222	55.43	21	Carbamidomethylation	21112443	60S ribosomal protein L11 OS=Drosophila melanogaster OX=7227 GN=RpL11 PE=1 SV=2
Q9VQR8	24.53	21	Amidation; Carbamidomethylation	134872.81	leucine--tRNA ligase OS=Drosophila melanogaster OX=7227 GN=LeuRS PE=1 SV=2
Q9VJ19	68.47	20	Carbamidomethylation	12234337	60S ribosomal protein L30 OS=Drosophila melanogaster OX=7227 GN=RpL30 PE=1 SV=1
Q27597	37.70	22	Amidation; Carbamidomethylation	76346.78	NADPH--cytochrome P450 reductase OS=Drosophila melanogaster OX=7227 GN=Cpr PE=1 SV=2
Q9VKW5	24.74	19		86311.47	Prolyl endopeptidase OS=Drosophila melanogaster OX=7227 GN=Dmel\CG5355 PE=1 SV=2
Q8IQZ7	31.51	19	Amidation; Carbamidomethylation	72067.3	FI19014p1 OS=Drosophila melanogaster OX=7227 GN=Fim PE=1 SV=1
Q7K110	33.91	21	Amidation	69229.9	Dolichyl-diphosphooligosaccharide--protein glycosyltransferase subunit 2 OS=Drosophila melanogaster OX=7227 GN=OstDelta PE=1 SV=1
Q9VCC6	42.46	20	Carbamidomethylation	59938754	GM05240p OS=Drosophila melanogaster OX=7227 GN=Dmel\CG6178 PE=1 SV=1
A1Z8H4	82.44	20		14183176	Cuticular protein 47Ec OS=Drosophila melanogaster OX=7227 GN=Cpr47Ec PE=1 SV=1
P45594	75.68	21	Carbamidomethylation; Oxidation (M)	17153479	Cofilin/actin-depolymerizing factor homolog OS=Drosophila melanogaster OX=7227 GN=tsr PE=1 SV=1
Q9W0P5	45.14	21	Carbamidomethylation	38696.84	UDP-glucose 4-epimerase OS=Drosophila melanogaster OX=7227 GN=Gale PE=1 SV=1
Q9VG81	54.52	20	Amidation; Carbamidomethylation	47250.43	RH49330p OS=Drosophila melanogaster OX=7227 GN=Sccpdh2 PE=1 SV=1
Q9VKI8	53.61	19	Amidation; Carbamidomethylation	35234.83	GH03305p OS=Drosophila melanogaster OX=7227 GN=GH26 PE=1 SV=1
P18101	78.91	21	Carbamidomethylation	14729338	Ubiquitin-60S ribosomal protein L40 OS=Drosophila melanogaster OX=7227 GN=RpL40 PE=1 SV=2
Q9VFF2	45.56	20	Amidation	39475305	FI01402p OS=Drosophila melanogaster OX=7227 GN=CG3641 PE=2 SV=2
P61209	71.98	21	Carbamidomethylation	20687754	ADP-ribosylation factor 1 OS=Drosophila melanogaster OX=7227 GN=Arf79F PE=1 SV=2
Q8MSS1	01.12	22		315899.7	Protein lava lamp OS=Drosophila melanogaster OX=7227 GN=lva PE=1 SV=2
O46037	28.41	22	Amidation; Carbamidomethylation	106302.23	Vinculin OS=Drosophila melanogaster OX=7227 GN=Vinc PE=1 SV=1
Q8T4D6	18.14	23	Amidation; Carbamidomethylation	85054125	Aconitate hydratase, mitochondrial OS=Drosophila melanogaster OX=7227 GN=mAcon2 PE=2 SV=1
Q9VSB9	44.15	18		42773016	Transmembrane protein 43 homolog OS=Drosophila melanogaster OX=7227 GN=CG8111 PE=2 SV=1
O02373	45.59	18	Amidation; Carbamidomethylation	52874645	UDP-glucose 6-dehydrogenase OS=Drosophila melanogaster OX=7227 GN=sgl PE=1 SV=1
Q9V438	41.34	19	Amidation; Carbamidomethylation	46751973	Protein disulfide-isomerase A6 homolog OS=Drosophila melanogaster OX=7227 GN=CaBP1 PE=1 SV=1
Q9V597	63.71	22	Amidation; Carbamidomethylation	14532643	60S ribosomal protein L31 OS=Drosophila melanogaster OX=7227 GN=RpL31 PE=1 SV=1
P82910	35.98	24	Amidation; Carbamidomethylation	70159.95	Major heat shock 70 kDa protein Aa OS=Drosophila melanogaster OX=7227 GN=Hsp70Aa PE=1 SV=2
P02825	35.98	24	Amidation; Carbamidomethylation	70159.95	Major heat shock 70 kDa protein Ab OS=Drosophila melanogaster OX=7227 GN=Hsp70Ab PE=2 SV=3
Q9VB76	63.99	22	Carbamidomethylation	35052836	Carbonic anhydrase OS=Drosophila melanogaster OX=7227 GN=CAH9 PE=3 SV=2
P41374	60.70	19	Amidation; Carbamidomethylation	38645723	Eukaryotic translation initiation factor 2 subunit 1 OS=Drosophila melanogaster OX=7227 GN=eIF2alpha PE=2 SV=1
B7YZL3	29.95	20	Amidation; Carbamidomethylation	103828805	Uncharacterized protein, isoform T OS=Drosophila melanogaster OX=7227 GN=10737 PE=1 SV=1
Q9W3D3	20.77	20	Amidation; Carbamidomethylation	187009.55	DENN domain-containing protein Crag OS=Drosophila melanogaster OX=7227 GN=Crag PE=1 SV=3
P84051	60.48	18	Oxidation (M)	13362684	Histone H2A OS=Drosophila melanogaster OX=7227 GN=His2A:CG33865 PE=1 SV=2
Q4AB57	60.48	18	Oxidation (M)	13363668	Histone H2A OS=Drosophila melanogaster OX=7227 GN=His2A:CG33859 PE=3 SV=1
P02517	74.04	19	Amidation; Carbamidomethylation	22994.13	Heat shock protein 26 OS=Drosophila melanogaster OX=7227 GN=Hsp26 PE=1 SV=2
Q9VS89	18.17	20	Amidation; Carbamidomethylation	177059.55	FI18763p1 OS=Drosophila melanogaster OX=7227 GN=frac PE=2 SV=4
Q8T0D3	26.61	19	Amidation; Carbamidomethylation	72570055	Dek, isoform B OS=Drosophila melanogaster OX=7227 GN=Dek PE=1 SV=1
Q9VYV4	41.09	18	Amidation; Carbamidomethylation	58422832	Amun, isoform A OS=Drosophila melanogaster OX=7227 GN=Amun PE=1 SV=1
Q8IRB2	37.60	18		25580.41	LP04239p OS=Drosophila melanogaster OX=7227 GN=Dmel\CG32249 PE=2 SV=2
Q9VKD3	48.27	18	Carbamidomethylation	51074.18	Cysteine desulfurase, mitochondrial OS=Drosophila melanogaster OX=7227 GN=Nfs1 PE=1 SV=1
Q7K5M0	36.34	17	Carbamidomethylation; Oxidation (M)	71416.92	Inactive serine protease scarface OS=Drosophila melanogaster OX=7227 GN=scaf PE=1 SV=1
P80455	73.38	17	Amidation; Carbamidomethylation	15168587	40S ribosomal protein S12 OS=Drosophila melanogaster OX=7227 GN=RpS12 PE=1 SV=2
B7Z028	30.66	18	Amidation; Carbamidomethylation; Oxidation (M)	81332125	Acyl-coenzyme A oxidase OS=Drosophila melanogaster OX=7227 GN=Acox3 PE=1 SV=1
P00967	17.22	22	Carbamidomethylation	144448.39	Trifunctional purine biosynthetic protein adenosine-3 OS=Drosophila melanogaster OX=7227 GN=Gart PE=1 SV=2
Q9VKY2	18.59	22	Carbamidomethylation	139355.11	Cullin-associated NEDD8-dissociated protein 1 OS=Drosophila melanogaster OX=7227 GN=Cand1 PE=2 SV=1
P11046	17.51	18	Amidation; Carbamidomethylation	198333.36	Laminin subunit beta-1 OS=Drosophila melanogaster OX=7227 GN=LanB1 PE=1 SV=4
Q86BA1	01.05	24	Carbamidomethylation; Oxidation (M)	525046.94	[F-actin]-monooxygenase Mical OS=Drosophila melanogaster OX=7227 GN=Mical PE=1 SV=1
Q24407	68.87	19	Amidation	11935691	ATP synthase-coupling factor 6, mitochondrial OS=Drosophila melanogaster OX=7227 GN=ATPsynCF6 PE=3 SV=1
Q9VJ10	39.42	19	Carbamidomethylation	56758242	Lethal (2) 37Bb OS=Drosophila melanogaster OX=7227 GN=l(2)37Bb PE=1 SV=1
Q7K2G1	47.81	18	Oxidation (M)	42012586	Proteasomal ubiquitin receptor ADRM1 homolog OS=Drosophila melanogaster OX=7227 GN=Rpn13 PE=1 SV=1
Q7PLL3	45.10	20	Carbamidomethylation	52202293	Eukaryotic initiation factor 4B OS=Drosophila melanogaster OX=7227 GN=eIF4B PE=1 SV=1
A8JNI2	12.08	24	Amidation; Carbamidomethylation	185903.61	Serine-arginine repetitive matrix 2/3/4, isoform F OS=Drosophila melanogaster OX=7227 GN=Srrm234 PE=1 SV=2
Q7K569	37.57	22	Carbamidomethylation; Oxidation (M)	80422.24	Glycerol-3-phosphate dehydrogenase OS=Drosophila melanogaster OX=7227 GN=Gpo1 PE=1 SV=1
Q8IRB3	25.78	17		45017098	Proline-rich extensin-like protein EPR1 OS=Drosophila melanogaster OX=7227 GN=Dmel\CG32241 PE=4 SV=2
Q9VJ87	18.87	21	Amidation; Oxidation (M)	151636.67	Pre-mRNA-splicing factor CWC22 homolog OS=Drosophila melanogaster OX=7227 GN=ncm PE=1 SV=3
O76742	68.60	19	Carbamidomethylation; Oxidation (M)	23331266	CG5915 protein OS=Drosophila melanogaster OX=7227 GN=Rab7 PE=1 SV=1
P62152	83.89	17	Amidation; Oxidation (M)	16810557	Calmodulin OS=Drosophila melanogaster OX=7227 GN=Cam PE=1 SV=2
A0A0B4KHI4	26.02	19	Carbamidomethylation	83011.83	Syncrip, isoform Q OS=Drosophila melanogaster OX=7227 GN=Syp PE=1 SV=1
Q9VFC9	39.36	17	Carbamidomethylation	46060.59	GH09123p OS=Drosophila melanogaster OX=7227 GN=Dmel\CG3987 PE=2 SV=2
O97479	48.89	19	Amidation; Carbamidomethylation	38659.13	Sorbitol dehydrogenase OS=Drosophila melanogaster OX=7227 GN=Sodh1 PE=1 SV=1
P06607	48.81	17	Amidation; Carbamidomethylation	46101293	Vitellogenin-3 OS=Drosophila melanogaster OX=7227 GN=Yp3 PE=1 SV=1
A1Z9N0	26.03	19	Carbamidomethylation; Oxidation (M)	111794.5	Dynamin-like 120 kDa protein, mitochondrial OS=Drosophila melanogaster OX=7227 GN=Opa1 PE=1 SV=1
Q9W1N3	51.38	16	Amidation	12482196	Levy, isoform A OS=Drosophila melanogaster OX=7227 GN=levy PE=1 SV=1
Q9W543	15.74	18	Amidation; Carbamidomethylation	168476.08	Rabconnectin-3B, isoform A OS=Drosophila melanogaster OX=7227 GN=Rbcn-3B PE=1 SV=1
Q9W327	29.32	16	Carbamidomethylation	68503.55	Lysine--tRNA ligase OS=Drosophila melanogaster OX=7227 GN=LysRS PE=1 SV=2
Q9VNB9	54.78	18	Carbamidomethylation; Oxidation (M)	17655678	60S ribosomal protein L35a OS=Drosophila melanogaster OX=7227 GN=RpL35A PE=1 SV=1
Q8T4C4	19.29	20	Amidation; Oxidation (M)	67710.04	ATP synthase subunit beta OS=Drosophila melanogaster OX=7227 GN=ATPsynbetaL PE=2 SV=1
P54397	42.86	20	Carbamidomethylation	39343.52	39 kDa FK506-binding nuclear protein OS=Drosophila melanogaster OX=7227 GN=Fkbp39 PE=1 SV=2
Q8IPB7	16.48	19		122736.13	Alpha-mannosidase OS=Drosophila melanogaster OX=7227 GN=LManII PE=1 SV=1
P23226	21.35	18		126669.32	205 kDa microtubule-associated protein OS=Drosophila melanogaster OX=7227 GN=Map205 PE=1 SV=2
P91938	47.15	21	Amidation; Carbamidomethylation	64322484	Thioredoxin reductase 1, mitochondrial OS=Drosophila melanogaster OX=7227 GN=Trxr1 PE=1 SV=2
M9PC99	18.85	21	Carbamidomethylation	133760.19	Secretory 24CD, isoform C OS=Drosophila melanogaster OX=7227 GN=Sec24CD PE=1 SV=1
P40320	44.36	17	Carbamidomethylation; Oxidation (M)	44696.81	S-adenosylmethionine synthase OS=Drosophila melanogaster OX=7227 GN=Sam-S PE=2 SV=2
Q9VSF9	40.15	15		13320482	Uncharacterized protein, isoform A OS=Drosophila melanogaster OX=7227 GN=Dmel\CG13674 PE=4 SV=1
Q9VXZ8	37.35	17	Amidation; Carbamidomethylation	65570.07	BcDNA.GH02901 OS=Drosophila melanogaster OX=7227 GN=pdgy PE=1 SV=2
Q86BP1	48.45	17	Amidation; Carbamidomethylation	42875383	3-hydroxyisobutyryl-CoA hydrolase, mitochondrial OS=Drosophila melanogaster OX=7227 GN=Hibch PE=1 SV=1
Q9Y166	41.07	17	Oxidation (M)	30705668	BcDNA.GH02431 OS=Drosophila melanogaster OX=7227 GN=Dic1 PE=1 SV=1
Q7K511	35.46	16	Carbamidomethylation	58364055	CG3835-RA OS=Drosophila melanogaster OX=7227 GN=D2hgdh PE=1 SV=1
P45889	45.74	16	Carbamidomethylation	42719168	Actin-related protein 1 OS=Drosophila melanogaster OX=7227 GN=Arp1 PE=2 SV=2
Q86DS1	36.34	16	Amidation; Carbamidomethylation	41036773	Hsc70-interacting protein 2 OS=Drosophila melanogaster OX=7227 GN=HIP-R PE=1 SV=2
C4NYP8	36.34	16	Amidation; Carbamidomethylation	41036773	Hsc70-interacting protein 1 OS=Drosophila melanogaster OX=7227 GN=HIP PE=1 SV=2
E1JGL8	17.77	16	Amidation; Carbamidomethylation	140565.08	Uncharacterized protein, isoform C OS=Drosophila melanogaster OX=7227 GN=Dmel\CG30122 PE=1 SV=1
Q9VVT8	30.68	17	Amidation; Carbamidomethylation; Oxidation (M)	78702.79	Long-chain-fatty-acid--CoA ligase OS=Drosophila melanogaster OX=7227 GN=ACSL1 PE=1 SV=1
P46415	43.80	16	Carbamidomethylation	40389.48	Alcohol dehydrogenase class-3 OS=Drosophila melanogaster OX=7227 GN=Fdh PE=1 SV=3
O76895	55.27	18	Amidation; Carbamidomethylation	39085.53	Arginase OS=Drosophila melanogaster OX=7227 GN=arg PE=1 SV=2
Q9VGS2	67.44	15	Amidation; Carbamidomethylation; Oxidation (M)	19637443	Translationally-controlled tumor protein homolog OS=Drosophila melanogaster OX=7227 GN=Tctp PE=1 SV=1
Q9W265	49.14	18	Carbamidomethylation	50017844	Probable hydroxyacid-oxoacid transhydrogenase, mitochondrial OS=Drosophila melanogaster OX=7227 GN=T3dh PE=2 SV=1
Q9W3W8	41.40	17	Carbamidomethylation	21593.01	60S ribosomal protein L17 OS=Drosophila melanogaster OX=7227 GN=RpL17 PE=1 SV=1
Q9VV08	78.35	17		10062831	GEO02515p1 OS=Drosophila melanogaster OX=7227 GN=Dmel\CG13069 PE=2 SV=1
O61613	46.40	18	Amidation; Carbamidomethylation; Oxidation (M)	53832.8	Glycylpeptide N-tetradecanoyltransferase OS=Drosophila melanogaster OX=7227 GN=Nmt PE=1 SV=2
Q9VG42	49.83	16	Carbamidomethylation; Oxidation (M)	32683143	Glycine N-methyltransferase OS=Drosophila melanogaster OX=7227 GN=Gnmt PE=1 SV=1
Q8IPV3	30.76	19	Amidation; Carbamidomethylation	78439.98	Uncharacterized protein, isoform A OS=Drosophila melanogaster OX=7227 GN=Dmel\CG3164 PE=1 SV=1
Q9VWP2	69.42	16	Carbamidomethylation	25615.4	RH57257p OS=Drosophila melanogaster OX=7227 GN=Dmel\CG7322 PE=1 SV=1
Q9VXK0	53.48	17	Amidation; Carbamidomethylation; Oxidation (M)	31965379	Protein NipSnap OS=Drosophila melanogaster OX=7227 GN=Nipsnap PE=2 SV=2
Q9VZY0	37.70	18	Carbamidomethylation	27492857	LD45195p OS=Drosophila melanogaster OX=7227 GN=Non2 PE=1 SV=1
P54351	28.06	16	Carbamidomethylation	83434375	Vesicle-fusing ATPase 2 OS=Drosophila melanogaster OX=7227 GN=Nsf2 PE=2 SV=2
Q9VMI3	51.90	16	Amidation; Carbamidomethylation; Oxidation (M)	51830727	NADH dehydrogenase [ubiquinone] flavoprotein 1, mitochondrial OS=Drosophila melanogaster OX=7227 GN=ND-51 PE=1 SV=1
Q9V3A8	43.16	16	Amidation; Carbamidomethylation; Oxidation (M)	57568.31	Ergic53, isoform A OS=Drosophila melanogaster OX=7227 GN=ergic53 PE=1 SV=1
Q24319	41.65	15	Carbamidomethylation	49980547	Dolichyl-diphosphooligosaccharide--protein glycosyltransferase 48 kDa subunit OS=Drosophila melanogaster OX=7227 GN=Ost48 PE=2 SV=2
Q9VI55	22.89	15	Amidation; Carbamidomethylation	87482555	E3 UFM1-protein ligase 1 homolog OS=Drosophila melanogaster OX=7227 GN=Ufl1 PE=1 SV=1
P55035	47.47	17	Carbamidomethylation; Oxidation (M)	42618445	26S proteasome non-ATPase regulatory subunit 4 OS=Drosophila melanogaster OX=7227 GN=Rpn10 PE=1 SV=2
Q9VHX4	49.85	16	Carbamidomethylation	36862.09	LD24679p OS=Drosophila melanogaster OX=7227 GN=Dmel\CG2767 PE=1 SV=1
P32234	49.46	17	Carbamidomethylation	41131.72	GTP-binding protein 128up OS=Drosophila melanogaster OX=7227 GN=128up PE=2 SV=2
P49630	53.91	18		13502044	60S ribosomal protein L36 OS=Drosophila melanogaster OX=7227 GN=RpL36 PE=1 SV=1
Q8IQB4	28.14	15		47597.26	Z band alternatively spliced PDZ-motif protein 66, isoform E OS=Drosophila melanogaster OX=7227 GN=Zasp66 PE=1 SV=2
Q8MZI3	20.90	18	Amidation; Carbamidomethylation; Oxidation (M)	88210.37	RNA helicase OS=Drosophila melanogaster OX=7227 GN=BcDNA:HL07910 PE=1 SV=1
P84029	62.04	16	Oxidation (M)	11734579	Cytochrome c-2 OS=Drosophila melanogaster OX=7227 GN=Cyt-c-p PE=1 SV=2
E1JIZ4	39.58	19	Amidation; Carbamidomethylation	69488.54	Malic enzyme OS=Drosophila melanogaster OX=7227 GN=Men-b PE=1 SV=1
O18335	61.21	15		24245363	Drab11 OS=Drosophila melanogaster OX=7227 GN=Rab11 PE=1 SV=1
Q9VLL3	24.83	16	Carbamidomethylation	79029375	A-kinase anchor protein 200 OS=Drosophila melanogaster OX=7227 GN=Akap200 PE=1 SV=3
O76928	35.90	17	Carbamidomethylation	46795.88	Carmine, isoform A OS=Drosophila melanogaster OX=7227 GN=cm PE=1 SV=1
Q9VZU4	54.72	15	Amidation; Carbamidomethylation	29971.25	NADH dehydrogenase [ubiquinone] iron-sulfur protein 3, mitochondrial OS=Drosophila melanogaster OX=7227 GN=ND-30 PE=1 SV=1
Q27237	48.85	19	Amidation	56136844	Protein tumorous imaginal discs, mitochondrial OS=Drosophila melanogaster OX=7227 GN=l(2)tid PE=1 SV=2
Q9VT65	21.30	15	Carbamidomethylation	103813.5	Calpain-B OS=Drosophila melanogaster OX=7227 GN=CalpB PE=1 SV=2
Q24179	30.05	17	Amidation; Carbamidomethylation	72365.81	Protein sly1 homolog OS=Drosophila melanogaster OX=7227 GN=Slh PE=2 SV=4
Q9VIQ8	49.45	16	Carbamidomethylation	20519615	Cytochrome c oxidase subunit 4 OS=Drosophila melanogaster OX=7227 GN=COX4 PE=1 SV=1
Q9VQX4	36.40	16	Carbamidomethylation	62165195	Nicotinate phosphoribosyltransferase OS=Drosophila melanogaster OX=7227 GN=Naprt PE=2 SV=2
Q9VUW2	51.06	15	Amidation; Carbamidomethylation	30909463	Inositol-1-monophosphatase OS=Drosophila melanogaster OX=7227 GN=IMP PE=1 SV=1
P20007	38.02	18	Amidation; Carbamidomethylation; Oxidation (M)	71129.49	Phosphoenolpyruvate carboxykinase [GTP] OS=Drosophila melanogaster OX=7227 GN=Pepck1 PE=2 SV=2
P25843	73.02	16	Amidation; Carbamidomethylation	13723466	Profilin OS=Drosophila melanogaster OX=7227 GN=chic PE=1 SV=1
Q9I7C6	84.31	18		10672821	Cuticular protein 65Ax1 OS=Drosophila melanogaster OX=7227 GN=Cpr65Ax1 PE=1 SV=1
Q86S05	17.96	18	Amidation; Carbamidomethylation	139491.16	Protein lingerer OS=Drosophila melanogaster OX=7227 GN=lig PE=1 SV=1
Q9V7D2	53.25	15	Amidation	27627154	V-type proton ATPase subunit D 1 OS=Drosophila melanogaster OX=7227 GN=Vha36-1 PE=2 SV=1
Q9U5L1	33.22	17	Carbamidomethylation	67795125	Signal recognition particle receptor subunit alpha homolog OS=Drosophila melanogaster OX=7227 GN=SrpRalpha PE=1 SV=2
Q9W229	45.80	14	Carbamidomethylation; Oxidation (M)	15047717	40S ribosomal protein S24 OS=Drosophila melanogaster OX=7227 GN=RpS24 PE=1 SV=1
Q9VPY9	49.43	14	Amidation; Carbamidomethylation	39526055	FI02090p OS=Drosophila melanogaster OX=7227 GN=Dmel\CG5001 PE=2 SV=3
Q9VFQ9	34.06	16	Carbamidomethylation	55534047	Dipeptidase B, isoform A OS=Drosophila melanogaster OX=7227 GN=Dip-B PE=1 SV=2
Q9VMC6	54.18	19	Carbamidomethylation	45756.57	GH06693p OS=Drosophila melanogaster OX=7227 GN=152078_at PE=1 SV=1
Q9W1G7	38.38	14	Carbamidomethylation; Oxidation (M)	42767.65	LD21576p OS=Drosophila melanogaster OX=7227 GN=Nap1 PE=1 SV=1
Q9VXK6	33.41	16	Carbamidomethylation	51699957	Eukaryotic translation initiation factor 5 OS=Drosophila melanogaster OX=7227 GN=eIF5 PE=1 SV=1
P08879	54.90	14	Carbamidomethylation; Oxidation (M)	17169879	Nucleoside diphosphate kinase OS=Drosophila melanogaster OX=7227 GN=awd PE=1 SV=3
Q9VB46	28.84	15	Amidation; Carbamidomethylation	63415.68	Adipocyte plasma membrane-associated protein Hemomucin OS=Drosophila melanogaster OX=7227 GN=Hmu PE=1 SV=1
O46067	29.04	19	Carbamidomethylation	103445.27	EG:25E8.1 protein OS=Drosophila melanogaster OX=7227 GN=Grp170 PE=1 SV=1
P12646	43.13	18	Amidation; Carbamidomethylation	60430887	Glucose-6-phosphate 1-dehydrogenase OS=Drosophila melanogaster OX=7227 GN=Zw PE=1 SV=2
Q8SWX4	23.31	15	Amidation; Carbamidomethylation	108360734	Aminopeptidase OS=Drosophila melanogaster OX=7227 GN=CG5839 PE=1 SV=1
Q9V4I1	38.02	18	Carbamidomethylation	58911.13	Cytochrome P450 9b2 OS=Drosophila melanogaster OX=7227 GN=Cyp9b2 PE=2 SV=1
Q2PDT4	27.02	13	Carbamidomethylation	64696035	Paxillin OS=Drosophila melanogaster OX=7227 GN=Pax PE=1 SV=1
Q8IPD5	40.29	14	Amidation	35506754	Cuticular protein 31A OS=Drosophila melanogaster OX=7227 GN=Cpr31A PE=2 SV=1
P42281	87.21	15	Amidation	9556809	Acyl-CoA-binding protein homolog OS=Drosophila melanogaster OX=7227 GN=Acbp2 PE=2 SV=1
A1ZBW6	35.12	17	Amidation	82630.1	Uncharacterized protein, isoform A OS=Drosophila melanogaster OX=7227 GN=Dmel\CG11180 PE=1 SV=1
Q9V6K1	16.59	18	Carbamidomethylation	158737.39	Tripeptidyl-peptidase 2 OS=Drosophila melanogaster OX=7227 GN=TppII PE=1 SV=2
A0A0B4K6F9	27.20	18	Carbamidomethylation	94852.06	Extended synaptotagmin-like protein 2, isoform C OS=Drosophila melanogaster OX=7227 GN=Esyt2 PE=1 SV=1
Q9VBE0	47.90	14	Amidation	28616799	TweedleB OS=Drosophila melanogaster OX=7227 GN=TwdlB PE=1 SV=1
Q9VQB4	52.84	19	Amidation	37285516	LD06553p OS=Drosophila melanogaster OX=7227 GN=Dmel\CG3609 PE=1 SV=1
Q9VEA1	59.46	15	Carbamidomethylation	17096156	Eukaryotic translation initiation factor 4C OS=Drosophila melanogaster OX=7227 GN=eIF1A PE=1 SV=1
Q9V4E0	30.56	17	Carbamidomethylation	52921082	Complex I-49kD OS=Drosophila melanogaster OX=7227 GN=ND-49 PE=1 SV=2
Q8T079	36.88	17	Amidation; Carbamidomethylation	65252035	Cytokine-like nuclear factor N-PAC OS=Drosophila melanogaster OX=7227 GN=Ndf PE=1 SV=1
Q9VWU6	56.36	15	Amidation; Oxidation (M)	41396703	RE70879p OS=Drosophila melanogaster OX=7227 GN=CG15051 PE=2 SV=2
Q7KTW9	28.49	17	Carbamidomethylation	63267.25	Asparagine synthetase [glutamine-hydrolyzing] OS=Drosophila melanogaster OX=7227 GN=AsnS PE=2 SV=1
P27619	24.86	17	Amidation; Carbamidomethylation	97809266	Dynamin OS=Drosophila melanogaster OX=7227 GN=shi PE=1 SV=2
Q9VLI2	13.56	14	Amidation; Oxidation (M)	114479.43	Alpha-mannosidase OS=Drosophila melanogaster OX=7227 GN=LManIII PE=1 SV=2
Q7JZV0	61.54	14	Amidation	12680211	Cuticular protein 47Eg OS=Drosophila melanogaster OX=7227 GN=Cpr47Eg PE=1 SV=1
P49847	32.51	14	Carbamidomethylation	65654234	Transcription initiation factor TFIID subunit 6 OS=Drosophila melanogaster OX=7227 GN=Taf6 PE=1 SV=2
Q9W2M4	63.51	17	Amidation; Carbamidomethylation	31556.31	Methyltransf_FA domain-containing protein OS=Drosophila melanogaster OX=7227 GN=Dmel\CG10527 PE=1 SV=1
Q9VW68	50.62	19	Amidation; Carbamidomethylation	54584.7	(S)-3-amino-2-methylpropionate transaminase OS=Drosophila melanogaster OX=7227 GN=Gabat PE=1 SV=1
Q9VPX6	21.07	17	Amidation; Carbamidomethylation	84486305	Adenylyl cyclase-associated protein OS=Drosophila melanogaster OX=7227 GN=capt PE=1 SV=2
Q9W4X7	57.99	15	Carbamidomethylation	29946043	Eukaryotic translation initiation factor 3 subunit G-1 OS=Drosophila melanogaster OX=7227 GN=eIF3g1 PE=1 SV=1
Q9VNX4	25.09	14	Carbamidomethylation	63666984	Multifunctional fusion protein OS=Drosophila melanogaster OX=7227 GN=P5CDh1 PE=1 SV=1
P55828	57.50	14	Carbamidomethylation	13487683	40S ribosomal protein S20 OS=Drosophila melanogaster OX=7227 GN=RpS20 PE=1 SV=1
Q9VWL4	38.12	15	Amidation; Carbamidomethylation	59990207	GH07340p OS=Drosophila melanogaster OX=7227 GN=Dmel\CG7556 PE=1 SV=1
Q9VBD5	44.01	15	Amidation	30854145	FI07246p OS=Drosophila melanogaster OX=7227 GN=TwdlN PE=2 SV=2
M9PFZ1	16.95	14		78191.83	Nopp140, isoform E OS=Drosophila melanogaster OX=7227 GN=Nopp140 PE=1 SV=1
Q9VXN4	27.52	16	Carbamidomethylation	75577.01	Probable arginine--tRNA ligase, cytoplasmic OS=Drosophila melanogaster OX=7227 GN=ArgRS PE=2 SV=1
Q9VYV3	37.02	14	Carbamidomethylation	46650168	Thioredoxin domain-containing protein 5 homolog OS=Drosophila melanogaster OX=7227 GN=prtp PE=1 SV=2
P22464	49.38	15	Amidation; Carbamidomethylation	36057.78	Annexin B9 OS=Drosophila melanogaster OX=7227 GN=AnxB9 PE=1 SV=2
Q9VBH8	40.12	15	Carbamidomethylation	18068732	60S ribosomal protein L34 OS=Drosophila melanogaster OX=7227 GN=RpL34a PE=1 SV=2
Q9NFV7	16.62	16	Carbamidomethylation	158347.66	GH01829p OS=Drosophila melanogaster OX=7227 GN=Tep2 PE=1 SV=1
Q9VFE4	28.70	15	Carbamidomethylation	25716.37	40S ribosomal protein S5b OS=Drosophila melanogaster OX=7227 GN=RpS5b PE=1 SV=1
Q9V419	31.49	18	Carbamidomethylation	57704.86	Probable cytochrome P450 28a5 OS=Drosophila melanogaster OX=7227 GN=Cyp28a5 PE=2 SV=1
Q9VSG0	47.66	14		12820902	GEO09993p1 OS=Drosophila melanogaster OX=7227 GN=BcDNA:RE24439 PE=2 SV=1
Q7KLV9	33.65	14	Carbamidomethylation	47263.43	26S proteasome non-ATPase regulatory subunit 11 OS=Drosophila melanogaster OX=7227 GN=Rpn6 PE=1 SV=1
Q9VDT5	31.12	14		54385453	Carboxypeptidase OS=Drosophila melanogaster OX=7227 GN=anon-WO02059370.13 PE=1 SV=1
Q9VHE5	39.88	15	Carbamidomethylation	18430992	60S ribosomal protein L34 OS=Drosophila melanogaster OX=7227 GN=RpL34b PE=1 SV=1
Q9W3K9	35.94	13	Carbamidomethylation	35575.36	FI02989p OS=Drosophila melanogaster OX=7227 GN=Ldsdh1 PE=1 SV=1
Q9VGN4	16.36	15		104907.06	Sarcomere length short, isoform B OS=Drosophila melanogaster OX=7227 GN=sals PE=1 SV=2
Q9VK47	16.82	15	Amidation; Carbamidomethylation	82308.01	H(+)-transporting two-sector ATPase OS=Drosophila melanogaster OX=7227 GN=Vha68-3 PE=2 SV=1
Q0E980	36.73	13	Amidation	68023.48	Uncharacterized protein, isoform C OS=Drosophila melanogaster OX=7227 GN=Dmel\CG8547 PE=1 SV=2
Q9VGZ0	40.80	16	Amidation; Carbamidomethylation; Oxidation (M)	59684.32	Probable cytochrome P450 12e1, mitochondrial OS=Drosophila melanogaster OX=7227 GN=Cyp12e1 PE=2 SV=4
Q9W1G0	54.08	20	Carbamidomethylation	36733613	Probable transaldolase OS=Drosophila melanogaster OX=7227 GN=Taldo PE=2 SV=2
Q9W3X6	34.75	14	Carbamidomethylation	53575.53	fumarate hydratase OS=Drosophila melanogaster OX=7227 GN=Fum1 PE=1 SV=3
Q8IQW5	51.04	14	Amidation	21777602	RE23625p OS=Drosophila melanogaster OX=7227 GN=HspB8 PE=1 SV=1
Q9U9Q4	56.51	15	Carbamidomethylation; Oxidation (M)	38407688	Eukaryotic translation initiation factor 3 subunit H OS=Drosophila melanogaster OX=7227 GN=eIF3h PE=1 SV=2
M9PBJ1	01.07	19	Carbamidomethylation	412843.6	Zormin, isoform J OS=Drosophila melanogaster OX=7227 GN=zormin PE=1 SV=1
Q9VIC3	24.96	14	Carbamidomethylation	64877.18	Alpha-Esterase-1 OS=Drosophila melanogaster OX=7227 GN=alpha-Est1 PE=2 SV=1
P22058	34.08	12		37000367	Chromosomal protein D1 OS=Drosophila melanogaster OX=7227 GN=D1 PE=1 SV=3
Q9V3K9	29.67	16	Carbamidomethylation; Oxidation (M)	89520.63	carnitine O-palmitoyltransferase OS=Drosophila melanogaster OX=7227 GN=whd PE=1 SV=1
Q9VWK3	24.95	13	Amidation; Carbamidomethylation	50912.37	GH13361p OS=Drosophila melanogaster OX=7227 GN=Mur18B PE=2 SV=1
Q27268	41.27	14	Carbamidomethylation	48651793	ATP-dependent RNA helicase WM6 OS=Drosophila melanogaster OX=7227 GN=Hel25E PE=1 SV=1
O77436	34.20	13	Carbamidomethylation	48676645	EG:34F3.5 protein OS=Drosophila melanogaster OX=7227 GN=EG:34F3.5 PE=1 SV=1
Q8SYJ2	71.08	14	Oxidation (M)	9433741	GEO09626p1 OS=Drosophila melanogaster OX=7227 GN=ND-MLRQ PE=1 SV=1
P84040	53.40	14	Oxidation (M)	11381366	Histone H4 OS=Drosophila melanogaster OX=7227 GN=His4:CG33909 PE=1 SV=2
P49963	71.88	14	Amidation; Carbamidomethylation; Oxidation (M)	18394.91	Signal recognition particle 19 kDa protein OS=Drosophila melanogaster OX=7227 GN=Srp19 PE=2 SV=2
Q9VBD9	48.07	13	Amidation	28484.7	LD41821p OS=Drosophila melanogaster OX=7227 GN=TwdlL PE=2 SV=2
Q9VLX0	21.77	17		103124.9	Lysine ketoglutarate reductase/saccharopine dehydrogenase, isoform A OS=Drosophila melanogaster OX=7227 GN=LKRSDH PE=1 SV=2
Q9VLX2	19.63	14	Carbamidomethylation	95922414	LD22651p OS=Drosophila melanogaster OX=7227 GN=Brd7-9 PE=1 SV=1
Q9V3C6	26.73	12		52441.74	EG:BACR42I17.10 protein OS=Drosophila melanogaster OX=7227 GN=EG:BACR42I17.10 PE=2 SV=1
Q9XYZ9	50.67	17	Carbamidomethylation	25177062	Glutathione S transferase E12, isoform A OS=Drosophila melanogaster OX=7227 GN=GstE12 PE=1 SV=1
A0A0C4FEI8	27.63	14	Amidation; Carbamidomethylation	71179.5	Granny smith, isoform F OS=Drosophila melanogaster OX=7227 GN=grsm PE=1 SV=1
Q8T8R1	53.94	13	Amidation; Carbamidomethylation; Oxidation (M)	17614635	CCHC-type zinc finger nucleic acid binding protein OS=Drosophila melanogaster OX=7227 GN=CNBP PE=1 SV=1
Q7K0B6	54.39	13	Carbamidomethylation	26571717	Glutathione S transferase T1 OS=Drosophila melanogaster OX=7227 GN=GstT1 PE=1 SV=1
P40423	81.03	14	Carbamidomethylation	19954.37	Myosin regulatory light chain sqh OS=Drosophila melanogaster OX=7227 GN=sqh PE=1 SV=1
A0A0B4LID7	30.34	14	Amidation; Oxidation (M)	71651914	Uncharacterized protein, isoform C OS=Drosophila melanogaster OX=7227 GN=ClpX PE=1 SV=1
Q9VU35	82.52	13		11015982	RH34413p OS=Drosophila melanogaster OX=7227 GN=Dmel\CG11267 PE=1 SV=1
Q9VBV1	44.80	14	Carbamidomethylation; Oxidation (M)	27986506	Protein takeout OS=Drosophila melanogaster OX=7227 GN=Dmel\CG11854 PE=1 SV=4
Q8INN6	24.49	17	Amidation; Carbamidomethylation	86260695	Uncoordinated 115b, isoform C OS=Drosophila melanogaster OX=7227 GN=Unc-115b PE=4 SV=1
E1JIH3	22.75	17	Amidation; Carbamidomethylation	93909.55	Uncoordinated 115a, isoform B OS=Drosophila melanogaster OX=7227 GN=Unc-115a PE=4 SV=1
P04359	55.97	14	Carbamidomethylation; Oxidation (M)	16019.79	60S ribosomal protein L32 OS=Drosophila melanogaster OX=7227 GN=RpL32 PE=1 SV=3
Q8STG9	27.94	18	Carbamidomethylation	52184742	DSec61alpha OS=Drosophila melanogaster OX=7227 GN=Sec61alpha PE=1 SV=1
Q9W227	48.29	13	Amidation	22199309	Peptidyl-prolyl cis-trans isomerase OS=Drosophila melanogaster OX=7227 GN=Dmel\CG2852 PE=1 SV=1
Q9VQF7	40.13	12	Amidation	15459.86	Bacchus OS=Drosophila melanogaster OX=7227 GN=Bacc PE=2 SV=1
P11146	23.22	20	Amidation	69722125	Heat shock 70 kDa protein cognate 2 OS=Drosophila melanogaster OX=7227 GN=Hsc70-2 PE=1 SV=2
Q9VXT5	24.31	14	Carbamidomethylation	78148.87	CWF19-like protein 2 homolog OS=Drosophila melanogaster OX=7227 GN=CG9213 PE=1 SV=2
Q7JXZ2	32.32	14	Carbamidomethylation	42988273	cystathionine gamma-lyase OS=Drosophila melanogaster OX=7227 GN=Cth PE=1 SV=1
P41092	46.31	18		17022002	60S ribosomal protein L27a OS=Drosophila melanogaster OX=7227 GN=RpL27A PE=1 SV=2
P12881	58.42	13	Amidation; Carbamidomethylation	31058744	Proteasome subunit alpha type-1 OS=Drosophila melanogaster OX=7227 GN=Prosalpha6 PE=1 SV=1
Q9VA54	38.10	15	Amidation; Carbamidomethylation	45169383	Regulatory particle triple-A ATPase 6-related OS=Drosophila melanogaster OX=7227 GN=Rpt6R PE=1 SV=1
P92181	83.49	13	Amidation	11743013	Cuticle protein DCP2 OS=Drosophila melanogaster OX=7227 GN=Lcp65Ac PE=1 SV=1
Q7PLE6	41.76	14	Amidation; Carbamidomethylation	40266.28	Uncharacterized protein, isoform C OS=Drosophila melanogaster OX=7227 GN=Dmel\CG17691 PE=1 SV=3
Q9XYZ6	25.27	13	Amidation; Carbamidomethylation	75470.24	Peptidyl-prolyl cis-trans isomerase OS=Drosophila melanogaster OX=7227 GN=UKL PE=2 SV=1
Q9VV60	34.86	16		58159.09	Tyrosine--tRNA ligase OS=Drosophila melanogaster OX=7227 GN=TyrRS PE=1 SV=1
Q76NQ0	39.30	13		51709727	Dolichyl-diphosphooligosaccharide--protein glycosyltransferase subunit 1 OS=Drosophila melanogaster OX=7227 GN=CG5364 PE=1 SV=1
Q9V3C0	29.08	15	Carbamidomethylation	69487.77	ATP-dependent RNA helicase abstrakt OS=Drosophila melanogaster OX=7227 GN=abs PE=1 SV=1
Q95WY3	33.87	14	Amidation; Carbamidomethylation; Oxidation (M)	54837.25	FI04781p OS=Drosophila melanogaster OX=7227 GN=Nop56 PE=1 SV=1
Q9V3G7	38.05	16	Oxidation (M)	45381004	26S proteasome non-ATPase regulatory subunit 6 OS=Drosophila melanogaster OX=7227 GN=Rpn7 PE=2 SV=1
Q9V3J1	31.62	15	Carbamidomethylation	53733863	V-type proton ATPase subunit H OS=Drosophila melanogaster OX=7227 GN=VhaSFD PE=2 SV=2
Q9VSY0	56.54	13	Amidation; Oxidation (M)	29800898	Cuticular protein 67B OS=Drosophila melanogaster OX=7227 GN=Cpr67B PE=1 SV=1
Q9VPN5	36.12	19		55698074	Stress-induced-phosphoprotein 1 OS=Drosophila melanogaster OX=7227 GN=Stip1 PE=1 SV=1
Q9V6U9	52.94	13	Carbamidomethylation	39111367	Enoyl-[acyl-carrier-protein] reductase, mitochondrial OS=Drosophila melanogaster OX=7227 GN=CG16935 PE=3 SV=2
Q9W499	43.90	17		14449525	60S ribosomal protein L35 OS=Drosophila melanogaster OX=7227 GN=RpL35 PE=1 SV=2
P41375	47.44	13	Amidation; Carbamidomethylation	35217.86	Eukaryotic translation initiation factor 2 subunit 2 OS=Drosophila melanogaster OX=7227 GN=eIF2beta PE=1 SV=1
Q9VKR4	40.99	12	Carbamidomethylation	43420.74	Aminomethyltransferase OS=Drosophila melanogaster OX=7227 GN=Dmel\CG6415 PE=1 SV=1
Q8I0D4	16.81	13	Amidation; Oxidation (M)	106090305	RE20510p OS=Drosophila melanogaster OX=7227 GN=Dmel\CG9297 PE=1 SV=1
Q9V463	01.12	13	Carbamidomethylation; Oxidation (M)	153895.3	Nuclear pore complex protein Nup154 OS=Drosophila melanogaster OX=7227 GN=Nup154 PE=1 SV=1
Q9V431	32.84	12	Amidation; Carbamidomethylation	59930105	Apoptosis inhibitor 5 homolog OS=Drosophila melanogaster OX=7227 GN=cass PE=2 SV=1
Q9W3C3	24.47	12	Carbamidomethylation	48286.66	LD10016p OS=Drosophila melanogaster OX=7227 GN=Dmel\CG2004 PE=1 SV=1
Q9U1L2	58.57	13		26063143	EG:BACR7A4.14 protein OS=Drosophila melanogaster OX=7227 GN=EG:BACR7A4.14 PE=1 SV=1
Q9VH07	32.89	12		50242125	RuvB-like helicase 1 OS=Drosophila melanogaster OX=7227 GN=pont PE=1 SV=1
Q9VS20	63.10	13		9515.9	Acyl-CoA binding protein 4 OS=Drosophila melanogaster OX=7227 GN=Acbp4 PE=1 SV=1
Q9W3L4	41.55	13	Amidation; Carbamidomethylation	46509234	GH20802p OS=Drosophila melanogaster OX=7227 GN=Dmel\CG2233 PE=1 SV=1
Q9VRG8	23.59	14	Amidation; Carbamidomethylation	91522.3	GH01474p OS=Drosophila melanogaster OX=7227 GN=Dmel\CG1486 PE=1 SV=1
O18333	55.40	11	Amidation	23560602	GH01619p OS=Drosophila melanogaster OX=7227 GN=Rab2 PE=1 SV=1
Q9VBU9	47.62	11	Carbamidomethylation; Oxidation (M)	9364094	40S ribosomal protein S27 OS=Drosophila melanogaster OX=7227 GN=RpS27 PE=1 SV=1
P25439	01.10	13	Carbamidomethylation	185089.3	ATP-dependent helicase brm OS=Drosophila melanogaster OX=7227 GN=brm PE=1 SV=2
Q9Y162	29.19	14	Carbamidomethylation	49595.67	vesicle-fusing ATPase OS=Drosophila melanogaster OX=7227 GN=Vps4 PE=1 SV=1
Q9VKM7	18.61	14	Amidation; Carbamidomethylation	75681.18	AT01533p OS=Drosophila melanogaster OX=7227 GN=CG6089 PE=1 SV=2
Q9VU95	32.79	13	Amidation; Carbamidomethylation	54283.99	Alanine--glyoxylate aminotransferase 2-like OS=Drosophila melanogaster OX=7227 GN=CG8745 PE=2 SV=2
A1Z992	23.80	13	Carbamidomethylation	79109.38	1,4-alpha-glucan branching enzyme OS=Drosophila melanogaster OX=7227 GN=AGBE PE=1 SV=1
Q9VQF5	28.60	13		61877.19	Cwc25 OS=Drosophila melanogaster OX=7227 GN=Cwc25 PE=2 SV=1
Q9W5N2	57.14	12		8199744	60S ribosomal protein L38 OS=Drosophila melanogaster OX=7227 GN=RpL38 PE=1 SV=1
Q9VHA1	39.72	13	Carbamidomethylation	32334893	Spermidine synthase, isoform A OS=Drosophila melanogaster OX=7227 GN=SpdS PE=1 SV=1
Q9VLT5	01.04	15	Carbamidomethylation; Oxidation (M)	590702.06	Protein purity of essence OS=Drosophila melanogaster OX=7227 GN=poe PE=1 SV=1
P41043	48.59	13	Carbamidomethylation	27613518	Glutathione S-transferase S1 OS=Drosophila melanogaster OX=7227 GN=GstS1 PE=1 SV=2
Q8SXP0	21.76	14	Amidation	120907.79	phosphatidate phosphatase OS=Drosophila melanogaster OX=7227 GN=Lpin PE=1 SV=1
Q9VMR6	31.70	14	Carbamidomethylation	65201.93	MIP06029p OS=Drosophila melanogaster OX=7227 GN=Acsf2 PE=1 SV=1
Q9VNE2	31.75	14	Carbamidomethylation	49224527	Protein krasavietz OS=Drosophila melanogaster OX=7227 GN=kra PE=1 SV=1
Q9VF39	38.70	11	Amidation	50670562	FI01459p OS=Drosophila melanogaster OX=7227 GN=Dmel\CG9590 PE=1 SV=1
Q9VTU4	27.27	13	Carbamidomethylation	63223273	Eukaryotic translation initiation factor 3 subunit L OS=Drosophila melanogaster OX=7227 GN=eIF3l PE=2 SV=1
P13008	44.74	11	Carbamidomethylation	13266578	40S ribosomal protein S26 OS=Drosophila melanogaster OX=7227 GN=RpS26 PE=1 SV=1
Q9W0M0	51.53	13	Amidation	29203652	Dodecenoyl-CoA delta-isomerase OS=Drosophila melanogaster OX=7227 GN=Dci PE=1 SV=1
Q9W4J4	27.91	11	Amidation	22876986	GM14292p OS=Drosophila melanogaster OX=7227 GN=Dmel\CG11444 PE=1 SV=1
Q8IRD3	39.50	13		26238.2	Glutathione peroxidase OS=Drosophila melanogaster OX=7227 GN=Gtpx PE=1 SV=1
P23128	36.17	12	Amidation; Carbamidomethylation	51945254	ATP-dependent RNA helicase me31b OS=Drosophila melanogaster OX=7227 GN=me31B PE=1 SV=3
P02283	54.47	13		13695985	Histone H2B OS=Drosophila melanogaster OX=7227 GN=His2B:CG33910 PE=1 SV=2
Q9VKZ8	36.84	11	Amidation; Carbamidomethylation	53707.29	Ubiquitin carboxyl-terminal hydrolase OS=Drosophila melanogaster OX=7227 GN=Usp14 PE=1 SV=1
Q9VCD4	52.78	13	Amidation	16871145	ADP-ribosylation factor-like protein 6-interacting protein 4 OS=Drosophila melanogaster OX=7227 GN=Dmel\CG18428 PE=3 SV=2
Q9VSU6	57.02	13	Carbamidomethylation	24528146	Dihydropteridine reductase OS=Drosophila melanogaster OX=7227 GN=Dhpr PE=1 SV=1
Q8T0Q4	76.99	12	Amidation	25443625	GH13992p OS=Drosophila melanogaster OX=7227 GN=shrb PE=1 SV=1
Q9NHA8	25.51	11	Carbamidomethylation	55211.26	Gram-negative bacteria-binding protein 3 OS=Drosophila melanogaster OX=7227 GN=GNBP3 PE=1 SV=2
Q7JUS9	31.55	15	Carbamidomethylation; Oxidation (M)	40553.33	Phosphate carrier protein, mitochondrial OS=Drosophila melanogaster OX=7227 GN=Mpcp1 PE=1 SV=1
P41073	15.50	14		78047.98	Zinc finger protein on ecdysone puffs OS=Drosophila melanogaster OX=7227 GN=Pep PE=1 SV=1
Q7JVI3	36.95	15	Carbamidomethylation	44086.76	Eukaryotic translation initiation factor 3 subunit M OS=Drosophila melanogaster OX=7227 GN=eIF3m PE=2 SV=1
Q9VEP6	21.83	11	Carbamidomethylation	53797727	Adenylosuccinate lyase OS=Drosophila melanogaster OX=7227 GN=AdSL PE=1 SV=1
A1Z8Z3	68.66	11	Amidation	14542144	Cuticular protein 49Ag OS=Drosophila melanogaster OX=7227 GN=Cpr49Ag PE=1 SV=1
O15971	36.76	12	Carbamidomethylation	23335787	LD39986p OS=Drosophila melanogaster OX=7227 GN=Rab10 PE=1 SV=1
M9PDI0	37.94	10	Carbamidomethylation	30745418	Midkine and pleiotrophin 2, isoform D OS=Drosophila melanogaster OX=7227 GN=miple2 PE=1 SV=1
P40945	55.56	13	Carbamidomethylation	20616803	ADP-ribosylation factor 2 OS=Drosophila melanogaster OX=7227 GN=Arf102F PE=2 SV=2
Q9VVH5	92.13	19		10092707	Cytochrome b-c1 complex subunit 8 OS=Drosophila melanogaster OX=7227 GN=UQCR-Q PE=1 SV=1
Q27415	60.53	12		16995742	Nucleoplasmin-like protein OS=Drosophila melanogaster OX=7227 GN=Nlp PE=1 SV=1
Q8IRH1	17.58	18	Amidation	122758.64	FI19310p1 OS=Drosophila melanogaster OX=7227 GN=Psa PE=1 SV=1
Q9VSN3	68.52	11		30821812	Cuticular protein 66D OS=Drosophila melanogaster OX=7227 GN=Cpr66D PE=1 SV=2
Q9V3Z4	32.27	14	Carbamidomethylation	57747.73	GH11341p OS=Drosophila melanogaster OX=7227 GN=Rpn5 PE=1 SV=1
Q9VP22	15.73	13		128333414	Cyclin-dependent kinase 12 OS=Drosophila melanogaster OX=7227 GN=Cdk12 PE=1 SV=1
Q9VS22	69.05	11	Amidation	9435.75	Acyl-CoA binding protein 3, isoform A OS=Drosophila melanogaster OX=7227 GN=Acbp3 PE=1 SV=2
Q9VZG1	65.83	12	Amidation	12458389	Cuticular protein 64Ab OS=Drosophila melanogaster OX=7227 GN=Cpr64Ab PE=2 SV=2
Q9VLT7	31.73	12	Carbamidomethylation; Oxidation (M)	125009795	IP17351p OS=Drosophila melanogaster OX=7227 GN=RpL36A PE=1 SV=2
M9PDL2	18.61	15	Amidation; Carbamidomethylation	127993055	Aspartyl-tRNA synthetase, mitochondrial, isoform D OS=Drosophila melanogaster OX=7227 GN=AspRS-m PE=1 SV=1
Q7K5J8	67.93	12	Amidation	19839086	Cuticular protein 57A, isoform A OS=Drosophila melanogaster OX=7227 GN=Cpr57A PE=2 SV=1
Q9V9Z8	39.50	13	Amidation; Carbamidomethylation	39942.0	G-patch domain-containing protein OS=Drosophila melanogaster OX=7227 GN=Dmel\CG15561 PE=4 SV=2
Q9VBT7	33.89	14		48887.64	GH13495p OS=Drosophila melanogaster OX=7227 GN=Dmel\CG10513 PE=1 SV=2
Q9W0M4	36.40	13	Amidation	26154.44	Endoplasmic reticulum transmembrane protein OS=Drosophila melanogaster OX=7227 GN=Dmel\CG13887 PE=1 SV=1
Q7KLE5	24.42	15		65901.6	Endophilin-A OS=Drosophila melanogaster OX=7227 GN=Amph PE=1 SV=1
P11584	16.78	11	Carbamidomethylation	92656.43	Integrin beta-PS OS=Drosophila melanogaster OX=7227 GN=mys PE=1 SV=3
Q9VU38	37.68	11	Carbamidomethylation	37774242	Adenosine kinase OS=Drosophila melanogaster OX=7227 GN=Adk2 PE=1 SV=1
Q7KB18	27.86	11		52005527	Epoxide hydrolase OS=Drosophila melanogaster OX=7227 GN=Jheh2 PE=1 SV=1
A1ZBW0	38.05	12	Amidation	51021.99	Heterogeneous nuclear ribonucleoprotein K, isoform C OS=Drosophila melanogaster OX=7227 GN=HnRNP-K PE=1 SV=1
Q9VM11	36.01	11	Amidation; Carbamidomethylation	36131.24	HL01515p OS=Drosophila melanogaster OX=7227 GN=Dmel\CG5973 PE=2 SV=2
A1ZB68	46.36	11		24947748	FI01423p OS=Drosophila melanogaster OX=7227 GN=GstE3 PE=1 SV=1
P21914	39.06	12	Carbamidomethylation	33740.95	Succinate dehydrogenase [ubiquinone] iron-sulfur subunit, mitochondrial OS=Drosophila melanogaster OX=7227 GN=SdhB PE=2 SV=2
Q9VB14	40.49	13		18230627	40S ribosomal protein S10a OS=Drosophila melanogaster OX=7227 GN=RpS10a PE=1 SV=1
Q9VD14	28.19	11	Amidation; Carbamidomethylation	61875.09	GH07286p OS=Drosophila melanogaster OX=7227 GN=Dmel\CG13850 PE=1 SV=3
Q9VPH7	26.71	12	Amidation; Carbamidomethylation	49160035	Eukaryotic peptide chain release factor subunit 1 OS=Drosophila melanogaster OX=7227 GN=eRF1 PE=1 SV=2
Q9VBI2	36.36	13		27822498	UMP-CMP kinase OS=Drosophila melanogaster OX=7227 GN=Cmpk PE=1 SV=1
P28750	33.83	13		57974703	Maternal protein exuperantia OS=Drosophila melanogaster OX=7227 GN=exu PE=1 SV=2
Q9VCA8	01.05	14	Carbamidomethylation	423201.3	Ankyrin repeat and KH domain-containing protein mask OS=Drosophila melanogaster OX=7227 GN=mask PE=1 SV=2
Q9VP00	64.96	13		14951588	Cuticular protein 78E OS=Drosophila melanogaster OX=7227 GN=Cpr78E PE=1 SV=1
Q9VF03	18.28	12	Carbamidomethylation	131361.44	Brahma associated protein 155 kDa OS=Drosophila melanogaster OX=7227 GN=mor PE=1 SV=3
Q9V455	34.63	15	Carbamidomethylation	56989.99	Importin subunit alpha OS=Drosophila melanogaster OX=7227 GN=Kap-alpha3 PE=1 SV=1
Q9VDT1	35.31	11	Carbamidomethylation	43654.08	Arc42 OS=Drosophila melanogaster OX=7227 GN=Arc42 PE=1 SV=1
Q9VEI6	69.72	11	Carbamidomethylation	16145.06	Sgs5bis OS=Drosophila melanogaster OX=7227 GN=Sgs5bis PE=4 SV=1
Q7K3D4	45.34	13	Carbamidomethylation; Oxidation (M)	44861625	peptidylprolyl isomerase OS=Drosophila melanogaster OX=7227 GN=zda PE=1 SV=1
P05389	61.95	13		11757219	60S acidic ribosomal protein P2 OS=Drosophila melanogaster OX=7227 GN=RpLP2 PE=1 SV=1
O97428	72.09	14		14410181	Ciboulot, isoform A OS=Drosophila melanogaster OX=7227 GN=cib PE=1 SV=1
Q8SXR7	21.25	11	Carbamidomethylation	76627.26	Fatty acid transport protein 3, isoform A OS=Drosophila melanogaster OX=7227 GN=Fatp3 PE=1 SV=1
Q9VZL3	24.17	10		34184996	very-long-chain enoyl-CoA reductase OS=Drosophila melanogaster OX=7227 GN=Sc2 PE=1 SV=1
Q9VUR3	47.60	12	Carbamidomethylation	36933.83	Probable aminoacyl tRNA synthase complex-interacting multifunctional protein 2 OS=Drosophila melanogaster OX=7227 GN=AIMP2 PE=3 SV=1
P22769	43.37	10	Carbamidomethylation; Oxidation (M)	27973008	Proteasome subunit alpha type-7-1 OS=Drosophila melanogaster OX=7227 GN=Prosalpha4 PE=1 SV=2
Q9VTR6	10.04	10	Amidation	163499.64	Pericardin OS=Drosophila melanogaster OX=7227 GN=prc PE=1 SV=2
A1Z934	43.14	11	Carbamidomethylation	31909047	SD19268p OS=Drosophila melanogaster OX=7227 GN=Dmel\CG8778 PE=1 SV=1
Q05783	57.14	11		12415.87	High mobility group protein D OS=Drosophila melanogaster OX=7227 GN=HmgD PE=1 SV=1
Q8T4G5	30.63	18	Amidation; Carbamidomethylation	89700.65	SD01613p OS=Drosophila melanogaster OX=7227 GN=Afg3l2 PE=1 SV=1
Q9VTX5	32.91	10	Carbamidomethylation	50493863	ADP-ribosylation factor GTPase activating protein 1, isoform A OS=Drosophila melanogaster OX=7227 GN=ArfGAP1 PE=1 SV=1
A1Z8Q0	53.54	12	Amidation	21596988	Tweedlebeta OS=Drosophila melanogaster OX=7227 GN=Twdlbeta PE=4 SV=1
P29746	48.64	12		45815934	Protein bangles and beads OS=Drosophila melanogaster OX=7227 GN=bnb PE=1 SV=1
Q9VX36	53.72	14	Carbamidomethylation	26781672	NADH dehydrogenase (Ubiquinone) 24 kDa subunit, isoform A OS=Drosophila melanogaster OX=7227 GN=ND-24 PE=1 SV=1
P91622	35.11	10	Carbamidomethylation	46626.23	[Pyruvate dehydrogenase (acetyl-transferring)] kinase, mitochondrial OS=Drosophila melanogaster OX=7227 GN=Pdk PE=2 SV=2
Q9VMU4	64.13	10	Carbamidomethylation	10311.2	60S ribosomal protein L37a OS=Drosophila melanogaster OX=7227 GN=RpL37A PE=1 SV=3
Q9VF15	64.05	11	Amidation; Carbamidomethylation	17088.38	GEO09476p1 OS=Drosophila melanogaster OX=7227 GN=glob1 PE=1 SV=1
Q9VPQ2	42.09	11	Carbamidomethylation	40211652	DnaJ homolog shv OS=Drosophila melanogaster OX=7227 GN=shv PE=1 SV=1
Q9VGF7	47.35	12	Carbamidomethylation	34556477	Glutamate carrier 1, isoform A OS=Drosophila melanogaster OX=7227 GN=GC1 PE=1 SV=1
Q7K2E1	29.30	13	Carbamidomethylation	58263.8	LD05247p OS=Drosophila melanogaster OX=7227 GN=Dmel\CG8839 PE=1 SV=1
P52295	30.65	10	Amidation	57821797	Importin subunit alpha OS=Drosophila melanogaster OX=7227 GN=Pen PE=1 SV=2
Q9VLK2	15.71	11		74364.35	Ribosomal L1 domain-containing protein CG13096 OS=Drosophila melanogaster OX=7227 GN=CG13096 PE=1 SV=1
P92194	78.00	9		10580724	Cuticle protein DCP7 OS=Drosophila melanogaster OX=7227 GN=Lcp65Af PE=2 SV=1
P48375	86.11	10	Carbamidomethylation	11666158	Peptidyl-prolyl cis-trans isomerase Fkbp12 OS=Drosophila melanogaster OX=7227 GN=Fkbp12 PE=3 SV=2
Q9W4V3	25.13	14	Amidation; Carbamidomethylation	20985262	RH61722p OS=Drosophila melanogaster OX=7227 GN=Dmel\CG14419 PE=2 SV=1
Q9VI16	20.69	11		74787.52	Carnitine O-Acetyl-Transferase, isoform A OS=Drosophila melanogaster OX=7227 GN=CRAT PE=1 SV=2
Q86B44	24.56	12	Amidation	61837.33	Glutathione synthetase OS=Drosophila melanogaster OX=7227 GN=Gss2 PE=1 SV=2
A0A0B4K6N4	37.04	14		63447.23	Tropomodulin, isoform N OS=Drosophila melanogaster OX=7227 GN=tmod PE=1 SV=1
Q95RI5	32.54	11	Carbamidomethylation	47105242	Failed axon connections OS=Drosophila melanogaster OX=7227 GN=fax PE=1 SV=1
P16905	21.28	10	Carbamidomethylation	42239082	cAMP-dependent protein kinase type I regulatory subunit OS=Drosophila melanogaster OX=7227 GN=Pka-R1 PE=1 SV=2
Q9VS62	16.95	11	Carbamidomethylation	104381164	Smallminded, isoform A OS=Drosophila melanogaster OX=7227 GN=smid PE=1 SV=1
O18334	51.44	10		23480467	Ras-related protein Rab6 OS=Drosophila melanogaster OX=7227 GN=Rab6 PE=1 SV=1
A1Z8H0	65.38	14	Amidation	10483486	GEO08372p1 OS=Drosophila melanogaster OX=7227 GN=CG7738 PE=2 SV=1
Q9VWH7	24.30	10	Carbamidomethylation	79161.27	6-phosphofructo 2-kinase/fructose 2,6-bisphosphatase long form OS=Drosophila melanogaster OX=7227 GN=Pfrx PE=1 SV=2
Q9XZJ4	40.16	11	Carbamidomethylation	27162057	Proteasome subunit alpha type-6 OS=Drosophila melanogaster OX=7227 GN=Prosalpha1 PE=1 SV=2
A1Z7A8	17.03	10		70557.64	Coilin OS=Drosophila melanogaster OX=7227 GN=coil PE=1 SV=1
Q9VRP3	53.66	12	Carbamidomethylation	31727986	AT08565p OS=Drosophila melanogaster OX=7227 GN=Txl PE=1 SV=1
Q9VYI6	24.36	10		74473.23	Coenzyme Q8 OS=Drosophila melanogaster OX=7227 GN=Coq8 PE=1 SV=2
Q9XYN7	31.71	9	Carbamidomethylation; Oxidation (M)	23233953	Proteasome subunit beta type-3 OS=Drosophila melanogaster OX=7227 GN=Prosbeta3 PE=1 SV=1
P40793	57.59	11	Carbamidomethylation	21402793	Cdc42 homolog OS=Drosophila melanogaster OX=7227 GN=Cdc42 PE=1 SV=1
A1Z909	18.18	13	Carbamidomethylation	99841.48	LD11307p OS=Drosophila melanogaster OX=7227 GN=Dmel\CG8545 PE=1 SV=1
E1JI40	32.43	11	Amidation; Carbamidomethylation; Oxidation (M)	63092.0	Vermiform, isoform I OS=Drosophila melanogaster OX=7227 GN=verm PE=1 SV=1
Q95RE4	46.59	11	Amidation	38180574	LD37574p OS=Drosophila melanogaster OX=7227 GN=yps PE=1 SV=1
Q7JR69	32.72	9	Oxidation (M)	37113.96	Cuticular protein 49Ac, isoform C OS=Drosophila melanogaster OX=7227 GN=Cpr49Ac PE=1 SV=1
Q9V3U6	21.13	14	Carbamidomethylation	62129855	26-29kD-proteinase OS=Drosophila melanogaster OX=7227 GN=26-29-p PE=1 SV=1
Q961L4	38.94	11	Amidation; Carbamidomethylation	47029703	Death resistor Adh domain containing target, isoform C OS=Drosophila melanogaster OX=7227 GN=Drat PE=1 SV=1
Q9VA18	49.33	9	Amidation	24183498	Coiled-coil-helix-coiled-coil-helix domain containing 3 OS=Drosophila melanogaster OX=7227 GN=Chchd3 PE=1 SV=1
Q03043	13.24	12	Carbamidomethylation; Oxidation (M)	121340.78	cGMP-dependent protein kinase, isozyme 2 forms cD4/T1/T3A/T3B OS=Drosophila melanogaster OX=7227 GN=for PE=1 SV=3
Q9V3T2	42.16	12	Amidation; Carbamidomethylation	33594.19	EG:BACR19J1.2 protein OS=Drosophila melanogaster OX=7227 GN=Dmel\CG5254 PE=1 SV=1
X2JC79	30.15	12	Carbamidomethylation; Oxidation (M)	41774527	Eukaryotic translation initiation factor 4H OS=Drosophila melanogaster OX=7227 GN=eIF4H1 PE=1 SV=1
M9NF14	23.82	11	Carbamidomethylation	69912.11	IGF-II mRNA-binding protein, isoform L OS=Drosophila melanogaster OX=7227 GN=Imp PE=1 SV=1
Q7K4Y0	31.85	11	Amidation; Carbamidomethylation	43420.05	Desaturase 1, isoform A OS=Drosophila melanogaster OX=7227 GN=Desat1 PE=1 SV=1
Q95U34	21.84	9	Amidation; Carbamidomethylation	54126.8	GH11113p OS=Drosophila melanogaster OX=7227 GN=Galk PE=1 SV=1
A0A0U1RVK6	34.99	11		37031414	fructose-bisphosphatase OS=Drosophila melanogaster OX=7227 GN=fbp PE=1 SV=1
Q9VNY3	34.67	10	Amidation	29378668	DUF4794 domain-containing protein OS=Drosophila melanogaster OX=7227 GN=Dmel\CG14564 PE=1 SV=1
Q4ABE3	28.52	10		26340312	Histone H1 OS=Drosophila melanogaster OX=7227 GN=His1:CG33801 PE=3 SV=1
Q4ABD8	28.52	10		26360.3	Histone H1 OS=Drosophila melanogaster OX=7227 GN=His1:CG33807 PE=3 SV=1
Q4AB54	28.52	10		26373385	Histone H1 OS=Drosophila melanogaster OX=7227 GN=His1:CG33861 PE=3 SV=1
P02255	28.52	10		26359.36	Histone H1 OS=Drosophila melanogaster OX=7227 GN=His1:CG33864 PE=1 SV=1
Q9VR69	36.21	10	Carbamidomethylation	55417.49	Chitin deacetylase-like 4 OS=Drosophila melanogaster OX=7227 GN=Cda4 PE=1 SV=2
Q9W130	21.84	10	Carbamidomethylation	60538.03	Cytochrome P450 9c1 OS=Drosophila melanogaster OX=7227 GN=Cyp9c1 PE=2 SV=1
A0A0B4LEZ1	01.12	11	Carbamidomethylation	138190.06	Secretory 31, isoform D OS=Drosophila melanogaster OX=7227 GN=Sec31 PE=1 SV=1
Q8MZ07	54.11	11	Carbamidomethylation	16941355	GEO07581p1 OS=Drosophila melanogaster OX=7227 GN=Obp83g PE=1 SV=1
Q02427	40.97	10	Carbamidomethylation	16012723	RNA-binding protein 1 OS=Drosophila melanogaster OX=7227 GN=Rbp1 PE=2 SV=3
Q9VXY7	37.22	10	Carbamidomethylation	38229027	Lipid storage droplets surface-binding protein 2 OS=Drosophila melanogaster OX=7227 GN=Lsd-2 PE=1 SV=1
Q9W374	16.10	14	Carbamidomethylation	111225.55	Dihydropyrimidine dehydrogenase [NADP(+)] OS=Drosophila melanogaster OX=7227 GN=su(r) PE=1 SV=2
Q9VXI6	64.86	11	Carbamidomethylation	13568.43	Cytochrome b-c1 complex subunit 7 OS=Drosophila melanogaster OX=7227 GN=UQCR-14 PE=1 SV=1
Q7K550	34.75	10	Carbamidomethylation	26567562	Eukaryotic translation initiation factor 3 subunit J OS=Drosophila melanogaster OX=7227 GN=eIF3j PE=1 SV=1
A0A0B4KFB8	01.11	12	Amidation	129750.41	Uncharacterized protein, isoform C OS=Drosophila melanogaster OX=7227 GN=CG31367 PE=1 SV=1
Q7KSB5	32.73	9		36352117	S-formylglutathione hydrolase OS=Drosophila melanogaster OX=7227 GN=Dmel\CG4390 PE=1 SV=1
Q9VBD7	58.70	11	Amidation	25908533	TweedleK OS=Drosophila melanogaster OX=7227 GN=TwdlK PE=4 SV=1
O18338	36.23	10		23691281	LD44762p OS=Drosophila melanogaster OX=7227 GN=Rab8 PE=1 SV=1
P25822	13.18	12	Carbamidomethylation	157528.19	Maternal protein pumilio OS=Drosophila melanogaster OX=7227 GN=pum PE=1 SV=2
Q9VGE7	19.31	9	Carbamidomethylation	71897.0	Beta-galactosidase OS=Drosophila melanogaster OX=7227 GN=Ect3 PE=1 SV=1
Q7K1U0	37.01	9		28877.15	Activity-regulated cytoskeleton associated protein 1 OS=Drosophila melanogaster OX=7227 GN=Arc1 PE=1 SV=1
Q8IPQ2	23.91	11	Carbamidomethylation	65101277	Collapsin response mediator protein OS=Drosophila melanogaster OX=7227 GN=CRMP PE=1 SV=2
Q9Y105	17.61	11	Carbamidomethylation	87508.23	Probable glutamine--tRNA ligase OS=Drosophila melanogaster OX=7227 GN=GlnRS PE=2 SV=1
Q9VCK6	41.25	12	Carbamidomethylation; Oxidation (M)	41187.17	LD34157p OS=Drosophila melanogaster OX=7227 GN=Dmel\CG10184 PE=1 SV=1
O16043	70.49	11		18823016	Anon1A4 OS=Drosophila melanogaster OX=7227 GN=Df31 PE=1 SV=1
Q9VEJ9	18.73	9	Carbamidomethylation	85286.46	Curly Su OS=Drosophila melanogaster OX=7227 GN=cysu PE=2 SV=2
Q9W141	53.27	10		12483364	Putative ATP synthase subunit f, mitochondrial OS=Drosophila melanogaster OX=7227 GN=ATPsynF PE=3 SV=1
Q9VA37	55.61	11	Carbamidomethylation	19250135	Protein dj-1beta OS=Drosophila melanogaster OX=7227 GN=dj-1beta PE=1 SV=3
Q8IQ63	18.88	9	Amidation; Carbamidomethylation; Oxidation (M)	71810.07	Msr-110, isoform C OS=Drosophila melanogaster OX=7227 GN=Msr-110 PE=1 SV=1
Q9VYG8	51.98	10	Carbamidomethylation	27766.6	CG15717-PA OS=Drosophila melanogaster OX=7227 GN=Dmel\CG15717 PE=1 SV=1
P02841	67.57	9	Amidation; Carbamidomethylation; Oxidation (M)	7919557	Salivary glue protein Sgs-7 OS=Drosophila melanogaster OX=7227 GN=Sgs7 PE=2 SV=1
Q9VKS1	47.46	10		161650625	RE24635p OS=Drosophila melanogaster OX=7227 GN=CT22515 PE=1 SV=1
P61851	50.98	10	Carbamidomethylation	15698555	Superoxide dismutase [Cu-Zn] OS=Drosophila melanogaster OX=7227 GN=Sod1 PE=1 SV=2
Q9VBD6	35.77	11		28703781	RT03118p OS=Drosophila melanogaster OX=7227 GN=TwdlJ PE=2 SV=2
Q9V3S0	21.58	9	Carbamidomethylation	62970773	Cytochrome P450 4g1 OS=Drosophila melanogaster OX=7227 GN=Cyp4g1 PE=2 SV=1
C0HL66	57.35	14	Carbamidomethylation	15327907	Histone H3.3A OS=Drosophila melanogaster OX=7227 GN=His3.3A PE=1 SV=1
C0HL67	57.35	14	Carbamidomethylation	15327907	Histone H3.3B OS=Drosophila melanogaster OX=7227 GN=His3.3B PE=1 SV=1
Q9VII9	32.52	11	Amidation	35658086	LD14730p OS=Drosophila melanogaster OX=7227 GN=CCG31673 PE=1 SV=2
Q8IN25	14.26	10	Carbamidomethylation	106733.68	Aminopeptidase OS=Drosophila melanogaster OX=7227 GN=Dmel\CG31198 PE=1 SV=1
P02299	57.35	14	Carbamidomethylation	153880205	Histone H3 OS=Drosophila melanogaster OX=7227 GN=His3:CG33866 PE=1 SV=4
Q9VDD2	01.08	10		152380.58	LD22662p OS=Drosophila melanogaster OX=7227 GN=SNF4Agamma PE=1 SV=2
P46461	17.32	10	Carbamidomethylation	82555.47	Vesicle-fusing ATPase 1 OS=Drosophila melanogaster OX=7227 GN=comt PE=2 SV=1
Q9VL78	29.84	10	Carbamidomethylation	48795297	FK506-binding protein 59 OS=Drosophila melanogaster OX=7227 GN=Fkbp59 PE=1 SV=1
Q9XZ63	38.73	10	Carbamidomethylation	20136416	Mesencephalic astrocyte-derived neurotrophic factor homolog OS=Drosophila melanogaster OX=7227 GN=Manf PE=2 SV=2
Q9W171	23.46	9		59406.22	RE01528p OS=Drosophila melanogaster OX=7227 GN=Dmel\CG4563 PE=1 SV=1
Q9W4V1	15.94	8		93253.9	Uncharacterized protein, isoform E OS=Drosophila melanogaster OX=7227 GN=EG:100G7.6 PE=4 SV=3
Q8IPP8	47.27	10	Amidation; Carbamidomethylation	27157.18	3-oxoacyl-[acyl-carrier-protein] reductase FabG OS=Drosophila melanogaster OX=7227 GN=Dmel\CG31548 PE=1 SV=1
P23257	32.84	12	Carbamidomethylation; Oxidation (M)	53339.27	Tubulin gamma-1 chain OS=Drosophila melanogaster OX=7227 GN=gammaTub23C PE=1 SV=2
Q9VL63	27.24	11		35525.6	UPF0430 protein CG31712 OS=Drosophila melanogaster OX=7227 GN=CG31712 PE=1 SV=3
Q9VS57	23.24	14	Carbamidomethylation	85853.55	RE14391p OS=Drosophila melanogaster OX=7227 GN=Sec63 PE=1 SV=1
Q960T2	39.20	10	Amidation; Carbamidomethylation; Oxidation (M)	56980477	Synapse-associated protein of 47 kDa OS=Drosophila melanogaster OX=7227 GN=Sap47 PE=1 SV=1
Q9VJZ6	39.35	9		23630969	LD40224p OS=Drosophila melanogaster OX=7227 GN=Grx4 PE=1 SV=1
O77410	24.37	11	Carbamidomethylation	51162254	Eukaryotic translation initiation factor 3 subunit E OS=Drosophila melanogaster OX=7227 GN=eIF3e PE=1 SV=1
A0A0B4KI27	32.65	9	Amidation	27895795	Ferritin OS=Drosophila melanogaster OX=7227 GN=Fer1HCH PE=1 SV=1
P08985	66.67	10		14981299	Histone H2A.v OS=Drosophila melanogaster OX=7227 GN=His2Av PE=1 SV=2
M9MS48	31.58	12	Amidation; Carbamidomethylation	25867775	Rbp1-like, isoform B OS=Drosophila melanogaster OX=7227 GN=Rbp1-like PE=4 SV=1
Q9VEJ0	44.02	10	Carbamidomethylation	26379293	Thioredoxin-dependent peroxide reductase, mitochondrial OS=Drosophila melanogaster OX=7227 GN=Prx3 PE=1 SV=2
Q9VYM5	42.22	10	Oxidation (M)	28715338	Cuticular protein 11A OS=Drosophila melanogaster OX=7227 GN=Cpr11A PE=2 SV=1
D5AEK7	28.46	10	Carbamidomethylation	45680.9	1-Acylglycerol-3-phosphate O-acyltransferase 3, isoform E OS=Drosophila melanogaster OX=7227 GN=Agpat3 PE=1 SV=1
Q9VUZ0	41.58	10	Amidation	21206.36	Translocon-associated protein subunit beta OS=Drosophila melanogaster OX=7227 GN=SsRbeta PE=1 SV=2
Q9VG96	22.79	11		24736336	Glutathione S-transferase D4 OS=Drosophila melanogaster OX=7227 GN=GstD4 PE=1 SV=1
Q9VNF3	50.97	11	Amidation; Carbamidomethylation	26917887	RE01652p OS=Drosophila melanogaster OX=7227 GN=Dmel\CG12171 PE=1 SV=1
Q8MLN7	70.97	8		10245478	Cuticular protein 60D, isoform A OS=Drosophila melanogaster OX=7227 GN=Cpr60D PE=1 SV=1
Q9VZS3	74.55	9	Amidation; Carbamidomethylation	12450124	Eukaryotic translation initiation factor eIF1 OS=Drosophila melanogaster OX=7227 GN=eIF1 PE=1 SV=1
Q9VF53	01.12	13	Carbamidomethylation	139124.94	Aldehyde oxidase 1 OS=Drosophila melanogaster OX=7227 GN=AOX1 PE=1 SV=1
A0A0B4K5Z8	18.57	9	Carbamidomethylation	87568.08	Protein transport protein SEC23 OS=Drosophila melanogaster OX=7227 GN=Sec23 PE=1 SV=1
Q9VXE4	42.04	10	Amidation	24069793	RE04467p OS=Drosophila melanogaster OX=7227 GN=Dmel\CG9782 PE=1 SV=2
Q9VY92	66.96	11	Carbamidomethylation; Oxidation (M)	12452651	GEO07753p1 OS=Drosophila melanogaster OX=7227 GN=Dmel\CG11151 PE=1 SV=1
Q9XZH6	48.72	14		13625599	V-type proton ATPase subunit G OS=Drosophila melanogaster OX=7227 GN=Vha13 PE=1 SV=1
A1ZBL9	01.12	10	Carbamidomethylation	126436.52	non-specific serine/threonine protein kinase OS=Drosophila melanogaster OX=7227 GN=par-1 PE=1 SV=2
Q9VAC4	51.28	8	Amidation; Carbamidomethylation	17369252	GEO09167p1 OS=Drosophila melanogaster OX=7227 GN=Nph PE=1 SV=1
Q9V5C6	53.36	11	Amidation; Carbamidomethylation; Oxidation (M)	27675342	Proteasome subunit alpha type-3 OS=Drosophila melanogaster OX=7227 GN=Prosalpha7 PE=1 SV=1
Q9VTZ4	26.41	10	Carbamidomethylation	60581023	Phosphoacetylglucosamine mutase OS=Drosophila melanogaster OX=7227 GN=nst PE=1 SV=1
Q9V9K7	14.85	12	Carbamidomethylation	107221.57	Serrate RNA effector molecule homolog OS=Drosophila melanogaster OX=7227 GN=Ars2 PE=1 SV=2
B7YZK5	21.61	11	Carbamidomethylation	62652508	Jabba, isoform C OS=Drosophila melanogaster OX=7227 GN=Jabba PE=1 SV=1
Q9W5X0	33.33	8		22862027	LD21953p OS=Drosophila melanogaster OX=7227 GN=Rab35 PE=1 SV=1
Q9VTB4	72.58	10	Amidation; Carbamidomethylation	13788.11	NADH dehydrogenase (Ubiquinone) 13 kDa B subunit OS=Drosophila melanogaster OX=7227 GN=ND-13B PE=1 SV=2
Q7KY04	47.42	10		23573625	small monomeric GTPase OS=Drosophila melanogaster OX=7227 GN=Rab4 PE=1 SV=1
Q07152	25.14	10	Carbamidomethylation	57829.31	Inosine-5'-monophosphate dehydrogenase OS=Drosophila melanogaster OX=7227 GN=ras PE=1 SV=1
Q9V460	14.47	10	Amidation; Carbamidomethylation	119444766	Transcription elongation factor SPT5 OS=Drosophila melanogaster OX=7227 GN=Spt5 PE=1 SV=1
Q9W2D9	54.95	10	Carbamidomethylation; Oxidation (M)	25665568	Eukaryotic translation initiation factor 3 subunit K OS=Drosophila melanogaster OX=7227 GN=eIF3k PE=2 SV=1
Q9W335	20.86	8	Amidation	33030.25	Translocon-associated protein subunit alpha OS=Drosophila melanogaster OX=7227 GN=l(1)G0320 PE=1 SV=1
E1JHE4	18.50	10		84491445	Fatty acid transport protein 1, isoform F OS=Drosophila melanogaster OX=7227 GN=Fatp1 PE=1 SV=3
P20241	01.10	9		143617.89	Neuroglian OS=Drosophila melanogaster OX=7227 GN=Nrg PE=1 SV=2
Q960M4	51.58	11	Carbamidomethylation	19895965	Peroxiredoxin-5 OS=Drosophila melanogaster OX=7227 GN=Prx5 PE=1 SV=1
Q7JQV9	29.50	8		28466564	RE04224p OS=Drosophila melanogaster OX=7227 GN=Dmel\CG10953 PE=2 SV=1
Q9V3Y7	49.85	11		36698055	Uncharacterized protein, isoform A OS=Drosophila melanogaster OX=7227 GN=BG:DS01759.2 PE=1 SV=1
P26270	30.18	9		38089266	26S proteasome non-ATPase regulatory subunit 7 OS=Drosophila melanogaster OX=7227 GN=Rpn8 PE=1 SV=6
Q9VS21	80.49	10	Carbamidomethylation	96948125	Acyl-CoA binding protein 6, isoform A OS=Drosophila melanogaster OX=7227 GN=Acbp6 PE=1 SV=1
P25171	24.31	10	Carbamidomethylation	58850527	Regulator of chromosome condensation OS=Drosophila melanogaster OX=7227 GN=Rcc1 PE=1 SV=2
Q7KNA0	15.59	9	Carbamidomethylation	79124.89	Dymeclin OS=Drosophila melanogaster OX=7227 GN=CG8230 PE=1 SV=1
Q9VQD7	43.66	8		16823242	NADH dehydrogenase [ubiquinone] 1 alpha subcomplex subunit 12 OS=Drosophila melanogaster OX=7227 GN=ND-B17.2 PE=1 SV=1
X2JEY5	15.41	12	Amidation	91521984	AMP deaminase OS=Drosophila melanogaster OX=7227 GN=AMPdeam PE=1 SV=1
M9PB92	13.84	9		117627.01	CCR4-NOT transcription complex subunit 4, isoform K OS=Drosophila melanogaster OX=7227 GN=Cnot4 PE=1 SV=1
Q9VTC7	47.76	8	Amidation; Carbamidomethylation	14673354	Cuticular protein 67Fa2 OS=Drosophila melanogaster OX=7227 GN=Cpr67Fa2 PE=4 SV=1
Q9Y0Z0	23.08	10	Carbamidomethylation	58214.1	LD24639p OS=Drosophila melanogaster OX=7227 GN=mmy PE=1 SV=1
Q94535	42.80	11	Amidation; Carbamidomethylation	29876965	Splicing factor U2af 38 kDa subunit OS=Drosophila melanogaster OX=7227 GN=U2af38 PE=1 SV=2
Q9VW34	21.26	9	Carbamidomethylation	61609344	FI03450p OS=Drosophila melanogaster OX=7227 GN=serp PE=1 SV=2
Q9VNA5	39.18	8	Carbamidomethylation	29985895	Proteasome subunit beta type-4 OS=Drosophila melanogaster OX=7227 GN=Prosbeta7 PE=2 SV=1
Q9V3I2	42.47	9		23959016	Drab5 OS=Drosophila melanogaster OX=7227 GN=Rab5 PE=1 SV=1
Q9XZ53	01.11	9	Oxidation (M)	87626.76	dolichyl-diphosphooligosaccharide--protein glycotransferase OS=Drosophila melanogaster OX=7227 GN=Stt3B PE=1 SV=1
Q8MRN5	13.55	10	Carbamidomethylation	106857.89	Aminopeptidase OS=Drosophila melanogaster OX=7227 GN=CG5839 PE=1 SV=1
Q7K332	34.31	10	Carbamidomethylation	27611314	GH17623p OS=Drosophila melanogaster OX=7227 GN=CG3364 PE=2 SV=1
Q9VCH5	08.01	11		210139.05	Nuclear pore complex protein Nup98-Nup96 OS=Drosophila melanogaster OX=7227 GN=Nup98-96 PE=1 SV=3
P17133	20.31	9		52900816	U1 small nuclear ribonucleoprotein 70 kDa OS=Drosophila melanogaster OX=7227 GN=snRNP-U1-70K PE=1 SV=2
A0A0B7P9G0	15.71	8		93283.44	Unextended protein OS=Drosophila melanogaster OX=7227 GN=uex PE=1 SV=1
Q9W0S5	50.81	8	Amidation; Carbamidomethylation; Oxidation (M)	20547373	Midkine and pleiotrophin 1, isoform A OS=Drosophila melanogaster OX=7227 GN=miple1 PE=2 SV=2
Q9VA53	30.54	9	Carbamidomethylation	44820676	GH23275p OS=Drosophila melanogaster OX=7227 GN=Dmel\CG2246 PE=1 SV=2
Q7JUN3	17.67	10	Carbamidomethylation; Oxidation (M)	82639336	ATP-binding cassette sub-family D member 1 OS=Drosophila melanogaster OX=7227 GN=Abcd1 PE=2 SV=1
Q9VCA5	24.45	10	Carbamidomethylation	65778.01	Phenylalanine--tRNA ligase beta subunit OS=Drosophila melanogaster OX=7227 GN=beta-PheRS PE=1 SV=1
P26308	43.53	9	Carbamidomethylation	37132883	Guanine nucleotide-binding protein subunit beta-1 OS=Drosophila melanogaster OX=7227 GN=Gbeta13F PE=1 SV=1
P02840	17.92	8	Amidation; Carbamidomethylation	32195914	Salivary glue protein Sgs-3 OS=Drosophila melanogaster OX=7227 GN=Sgs3 PE=1 SV=1
Q9VFT4	16.96	10	Carbamidomethylation	74943.34	AT27578p OS=Drosophila melanogaster OX=7227 GN=rin PE=1 SV=1
Q9VVP4	15.25	10	Carbamidomethylation	67823.98	FI06132p OS=Drosophila melanogaster OX=7227 GN=Dmel\CG5103 PE=2 SV=1
Q9W3M7	01.11	13	Carbamidomethylation	100417.64	RNA helicase OS=Drosophila melanogaster OX=7227 GN=mahe PE=1 SV=1
Q9V9U3	31.70	10	Amidation	51587.1	LD45254p OS=Drosophila melanogaster OX=7227 GN=anon-WO0118547.398 PE=1 SV=1
Q9VSS1	24.71	11	Amidation; Carbamidomethylation	69298.42	Protein Pixie OS=Drosophila melanogaster OX=7227 GN=pix PE=1 SV=1
Q9Y156	38.87	10	Amidation; Carbamidomethylation; Oxidation (M)	38164992	BcDNA.GH02976 OS=Drosophila melanogaster OX=7227 GN=obst-B PE=1 SV=1
Q9VK10	17.37	8	Carbamidomethylation	68676.54	Lethal (2) k05911 OS=Drosophila melanogaster OX=7227 GN=l(2)k05911 PE=3 SV=4
M9PF20	19.33	8	Carbamidomethylation	69840.44	Trailer hitch, isoform H OS=Drosophila melanogaster OX=7227 GN=tral PE=1 SV=1
Q9VQR2	52.83	9	Carbamidomethylation; Oxidation (M)	18918383	NADH dehydrogenase [ubiquinone] 1 beta subcomplex subunit 10 OS=Drosophila melanogaster OX=7227 GN=ND-PDSW PE=1 SV=1
Q8SY53	23.33	8		37010.59	GH11935p OS=Drosophila melanogaster OX=7227 GN=Ostgamma PE=1 SV=1
P40304	43.83	8	Amidation; Carbamidomethylation	25842201	Proteasome subunit beta type-1 OS=Drosophila melanogaster OX=7227 GN=Prosbeta6 PE=2 SV=2
Q5U124	20.32	9	Carbamidomethylation	72335484	alpha-glucosidase OS=Drosophila melanogaster OX=7227 GN=Mal-A5 PE=1 SV=1
Q9VZ20	23.73	9		54457344	Dynein light intermediate chain OS=Drosophila melanogaster OX=7227 GN=Dlic PE=1 SV=2
M9PJN5	01.12	9	Carbamidomethylation	130904.19	Histone deacetylase 6, isoform G OS=Drosophila melanogaster OX=7227 GN=HDAC6 PE=1 SV=1
Q9W1V6	14.64	12	Amidation; Oxidation (M)	79314195	Phenoloxidase 3 OS=Drosophila melanogaster OX=7227 GN=PPO3 PE=1 SV=1
Q9VQI9	01.07	8		180088.83	AF4/FMR2 family member lilli OS=Drosophila melanogaster OX=7227 GN=lilli PE=1 SV=2
Q9VQ93	35.71	9		33511266	Golgi phosphoprotein 3 homolog sauron OS=Drosophila melanogaster OX=7227 GN=sau PE=1 SV=1
Q9VZW7	19.79	10	Carbamidomethylation	75107.01	Carnitine palmitoyltransferase 2 OS=Drosophila melanogaster OX=7227 GN=CPT2 PE=1 SV=1
Q9VQR9	22.48	10	Carbamidomethylation	54154.13	FI04424p OS=Drosophila melanogaster OX=7227 GN=Dmel\CG17593 PE=1 SV=1
Q9VGA3	51.82	8	Carbamidomethylation	25331635	LD12305p OS=Drosophila melanogaster OX=7227 GN=Dmel\CG4115 PE=1 SV=2
Q7KS11	25.32	8		35520367	Uracil-DNA degrading factor, isoform B OS=Drosophila melanogaster OX=7227 GN=Ude PE=1 SV=1
P33269	16.99	9	Carbamidomethylation	58691242	Cytochrome P450 4d1 OS=Drosophila melanogaster OX=7227 GN=Cyp4d1 PE=2 SV=2
Q9W0I6	20.10	10	Carbamidomethylation	67767.51	Phosphatidylinositol-3-phosphatase SAC1 OS=Drosophila melanogaster OX=7227 GN=Sac1 PE=2 SV=1
[truncated: 2,589 more rows]

## Sheet: Supplementary Data 2 (LFQ)
Accession	Significance	Coverage (%)	#Unique	PTM	Group Profile (Ratio)	Avg. Mass	Description
[truncated: 222 more rows]
